# Supplementary material for: Genomic insights into the domestication and genetic basis of yield in papaya
Source: Hortic Res. 2025 Feb 17;12(5):uhaf045. doi: 10.1093/hr/uhaf045 (PMC11997427; doi:10.1093/hr/uhaf045)
Supplement: Web_Material_uhaf045 [file web_material_uhaf045.zip]

Archive with 5 entries (5 files):
- Supplementary Figure 1.pdf
- Supplementary Figure 2.pdf
- Supplementary Figure 3.pdf
- Supplementary Figure 4.pdf
- Table S.xlsx
