# Supplementary material for: Genomic insights into the domestication and genetic basis of yield in papaya
Source: Hortic Res. 2025 Feb 17;12(5):uhaf045. doi: 10.1093/hr/uhaf045 (PMC11997427; doi:10.1093/hr/uhaf045)
Supplement: Web_Material_uhaf045 [file web_material_uhaf045.zip › Table S.xlsx]

## Sheet: Table S1. 
Table S1. Sequencing depth and classification of 49 papaya varieties resequenced in this study.
Cultivar	Base	Group
PX412	2993544374	Common
Zihui	3124438215	Common
YN	2914311135	Common
M26	3030643946	Common
GT1V	3086014929	Near-Wild
PL1	2925305027	Common
PL2	2821293727	Common
PT1	3203965656	Common
P1	3145799324	Common
P3	3134930632	Common
P50	3029152492	Near-Wild
P51	2870171534	Common
GY6	3201965509	Common
GY11	2992036321	Near-Wild
Jinchui	3251154850	Near-Wild
Zhufeng	3028177907	Near-Wild
Huangjinzhong	3136979399	Near-Wild
FJ	2880672703	Solo
Y61	3069254589	Near-Wild
Y8	3174047144	Near-Wild
GX_7	2933849675	Common
GX_6	2895871307	Near-Wild
GX_1	3279644998	Common
GX_2	3243131872	Common
GX_13	3018954229	Common
Suihuang	3148482471	Solo
BG	2987485614	Solo
K1	3266972043	Common
K2	3234883021	Common
K3	3247741122	Common
P440785049	3191037097	Common
2017442955	3104365132	Common
2017443059	3067969494	Common
P440205014	3151852139	Common
GZ29	3412436624	Common
GZ8	3148094781	Common
2017441341	2997486821	Common
2017442041	3283617193	Common
Huanghuayou	3252626104	Near-Wild
G3	3285945652	Near-Wild
G4	3265578428	Near-Wild
T2	3267412094	Common
T3	3274515579	Common
T4	3064657150	Common
T5	3107932323	Common
T6	3033745420	Common
Xiaxuan	3423183785	Solo
Huanong1	3028224230	Solo
42031	3603352914	Common
Yichigua	3468728173	Common

## Sheet: Table S2. 
Table S2. Information on papaya samples obtained from public databases in this study.
SRA number	Cultivar	Group
SRR14560177	Cp11	Wild
SRR14560188	Cp112	Wild
SRR14560166	Cp125	Wild
SRR14560155	Cp128	Wild
SRR14560147	Cp171	Wild
SRR14560200	HCAR_302	Solo
SRR14560198	HCAR_309	Common
SRR14560197	HCAR_310	Solo
SRR14560196	HCAR_314	Solo
SRR14560195	HCAR_321	Solo
SRR14560193	HongFei	Common
SRR14560191	HongLing	Common
SRR14560192	HongLing2	Common
SRR14560190	HongRi1	Solo
SRR14560189	HongRi2	Solo
SRR14560187	HongRi3	Solo
SRR14560186	HongRi5	Common
SRR14560185	HuaKang	Common
SRR14560184	KaekDahm	Common
SRR14560183	KamiyaCX10H2XX	Solo
SRR14560182	KapohoCW10H2XX	Solo
SRR14560181	KhanKaen	Solo
SRR14560180	L1	Near-Wild
SRR14560179	LM13	Near-Wild
SRR14560178	MHI_12	Solo
SRR14560176	MeiZhongHong	Near-Wild
SRR14560175	Paw	Common
SRR14560174	QingPiRiSheng	Solo
SRR14560173	RMHR_1_6_7	Near-Wild
SRR14560172	Rd3	Common
SRR14560171	RedRoyale	Common
SRR14560170	RedRoyaleXX	Near-Wild
SRR14560169	St	Near-Wild
SRR14560168	SuiZhongHong48	Common
SRR14560167	SunriseCU2H1XX	Solo
SRR14560165	SunsetXX	Solo
SRR14560164	SunupXX	Solo
SRR14560163	THA1	Common
SRR14560162	THP	Common
SRR14560161	TaiNong2	Near-Wild
SRR14560160	UH928	Wild
SRR14560159	XiaWeiYi	Solo
SRR14560158	YiChiBai	Common
SRR14560157	YiChiZi	Common
SRR14560156	You5	Common
SRR14560154	ZhongZhi1	Common
SRR14560153	ZhongZhi2	Common
SRR14560151	ZhongbaiXX	Common
SRR14560152	ZhongbaiXYh	Common
SRR14560149	ZhonghuangXX	Solo
SRR14560150	ZhonghuangXY	Common
SRR14560204	AU9xx	Common
SRR14560224	BaiPiRiSheng	Solo
SRR14560203	Cp172	Wild
SRR14560148	Cp173	Wild
SRR14560232	Cp185	Wild
SRR14560231	Cp202	Wild
SRR14560230	Cp203	Wild
SRR14560229	Cp204	Wild
SRR14560228	Cp221	Wild
SRR14560227	Cp222	Wild
SRR14560226	Cp227	Wild
SRR14560225	Cp242	Wild
SRR14560223	Cp245	Wild
SRR14560222	Cp44	Wild
SRR14560221	Cp50	Wild
SRR14560220	Cp54	Wild
SRR14560219	Cp57	Wild
SRR14560218	Cp66	Wild
SRR14560217	Cp82	Wild
SRR14560216	Cp96	Wild
SRR14560215	Golden	Common
SRR14560214	GuangHuang1	Common
SRR14560212	GuangMi	Common
SRR14560211	GuoGu	Common
SRR14560210	HCAR_16	Common
SRR14560209	HCAR_17	Common
SRR14560208	HCAR_196	Solo
SRR14560206	HCAR_20	Common
SRR14560207	HCAR_207	Common
SRR14560202	HCAR_217	Solo
SRR14560201	HCAR_27	Solo
SRR14560205	7o	Near-Wild
SRR14560194	Heriloom	Common
SRR1821885	Cp11_G	Wild
SRR1821887	Cp112_G	Wild
SRR1822135	Cp125_G	Wild
SRR1822136	Cp128_G	Wild
SRR1822196	Cp171_G	Wild
SRR1822170	Cp172_G	Wild
SRR1822171	Cp173_G	Wild
SRR1822175	Cp185_G	Wild
SRR1822194	Cp188_G	Wild
SRR1822195	Cp202_G	Wild
SRR1821888	Cp203_G	Wild
SRR1822118	Cp204_G	Wild
SRR1822169	Cp221_G	Wild
SRR1822197	Cp222_G	Wild
SRR1822198	Cp227_G	Wild
SRR1822173	Cp242_G	Wild
SRR1822174	Cp245_G	Wild
SRR1821886	Cp44_G	Wild
SRR1822191	Cp50_G	Wild
SRR1822119	Cp54_G	Wild
SRR1822120	Cp57_G	Wild
SRR1822121	Cp66_G	Wild
SRR1822133	Cp82_G	Wild
SRR1822134	Cp96_G	Wild
SRR1822199	HCAR_16_G	Common
SRR1822200	HCAR_17_G	Common
SRR1822203	HCAR_196_G	Solo
SRR1822201	HCAR_20_G	Common
SRR1822204	HCAR_207_G	Common
SRR1822205	HCAR_217_G	Solo
SRR1822202	HCAR_27_G	Solo
SRR1822206	HCAR_302_G	Solo
SRR1822207	HCAR_309_G	Common
SRR1822208	HCAR_310_G	Solo
SRR1822209	HCAR_314_G	Solo
SRR1822210	HCAR_321_G	Solo
SRR13481022	BPRS_B	Solo
SRR13481021	CU2H1_B	Solo
SRR13481010	CW10H2_B	Solo
SRR13480999	CX10H2_B	Solo
SRR13480996	Golden_B	Common
SRR13480995	GuangHuang_B	Common
SRR13480994	GuangMi_B	Common
SRR13480993	GuoGu_B	Common
SRR13480992	Heriloom_B	Common
SRR13480991	HongFei_B	Common
SRR13481019	HongLing_B	Common
SRR13481020	HongLing2_B	Common
SRR13481018	HongRi1_B	Solo
SRR13481017	HongRi2_B	Solo
SRR13481016	HongRi3_B	Solo
SRR13481015	HongRi5_B	Common
SRR13481014	HuaKang_B	Common
SRR13481013	KaekDahm_B	Common
SRR13481012	MZH_B	Solo
SRR13481011	Paw_B	Common
SRR13481009	QPRS_B	Solo
SRR13481008	RedRXYH_B	Common
SRR13481007	SZH48_B	Common
SRR13481005	THA1_B	Common
SRR13481006	TaiNong2_B	Common
SRR13481004	UH928_B	Wild
SRR13481003	XiaWeiYi_B	Solo
SRR13481002	YiChiBai_B	Common
SRR13481001	YiChiZi_B	Common
SRR13481000	You5_B	Common
SRR13480998	ZhongZhi1_B	Common
SRR13480997	ZhongZhi2_B	Solo

## Sheet: Table S3. 
Table S3.Phenotypic information on different cultivars of papaya.
Year	2019		2020
Cultivar	Single fruit weight (g)	Yield（kg/plant）	Single fruit weight（g）	Yield（kg/plant）
PX412	860.5	47.5	869.1	48.2
ZiHui	1142.7	64.4	1119.6	63.5
YN	665.4	38.4	650.8	39.1
M26	845.3	55.3	835.4	54.2
GT1V	1213.3	63.5	1211.2	64.2
PL1	780	41	763.2	39.8
PL2	885.2	44.5	919.8	45.8
PT1	850.3	41	877.4	40.8
P50	728.6	43	693.7	41
P51	887.6	46.7	890.2	46.5
GY6	1010.1	42	984.7	40.5
GY11	1210.7	47.8	1312.8	49.3
JinChui	769.5	48.7	749.6	47.2
ZhuFeng	833.3	62.5	824.6	63.6
HuangJinZhong	1011.6	103.4	1001.7	105.3
FJ	760.2	31	766.1	31.9
Y61	1178.2	48.5	1195.8	48.3
Y8	850	41.9	832	40.4
GX-7	865.4	37.8	897.3	37.1
GX-6	858	36.3	826.9	35.3
GX-1	685	30.7	693	31
GX-2	760.5	41.3	730.4	39.9
GX-13	936.5	48.3	971.8	48.9
SuiHuang	1110	49.5	1158.6	52.3
BG	561.6	30.4	570.5	32.1
K1	920.3	37.8	900.1	37.1
K2	800.4	41.5	816	42.2
K3	1027.3	47.5	1041.4	49.4
P440785049	1124	36.4	1249.4	38.9
2017442955	1285.3	50.2	1260	49.3
2017443059	1024.8	38.7	1030.6	37.2
P440205014	854.6	41	842.9	42.2
GZ29	564.1	33.8	584.9	35
GZ8	959.6	44.6	943.2	43.4
2017441341	965.2	38.5	996.8	39.7
2017442041	860.3	35.2	834.4	34.1
G3	936.4	41.3	962.1	42.6
G4	1025	47.5	1002.7	46.9
T2	854	38.5	895.6	41.5
T3	1195	46.2	1177	46.4
T4	1230.4	45.2	1284.3	48.1
T5	1365	62.4	1249	58.2
T6	867.2	42.1	884.2	43.4
XiaXuan	880.1	48.6	865.7	50.7
HuaNong1	850.7	45.6	868.4	46.3
YiChiGua	885.5	40.6	898.2	41.1
P1	964.8	38.6	995.6	39.9
P3	974.3	43.8	955	42.9
42031	1015.5	42.7	1023	43.1
Huanghuayou	795.5	56.2	780.4	56.5

## Sheet: Table S4. 
Table S4. Significant SNP loci and their nearest genes identified in the GWAS Analysis
Chr	Pos	Gene	Distance Absolute value（bp）	Relative position to the gene	significant year
Chr1	9507437	Cp_zihui01036	10590	intergenic region	2019
Chr2	12829701	Cp_zihui03516	89835	intergenic region	2019
Chr2	21649104	Cp_zihui03839	20744	intergenic region	2019
Chr2	21649106	Cp_zihui03839	20746	intergenic region	2019
Chr2	21649115	Cp_zihui03839	20755	intergenic region	2019
Chr2	21649124	Cp_zihui03839	20764	intergenic region	2019
Chr2	27317445	Cp_zihui04022	9663	intergenic region	2019
Chr2	27317446	Cp_zihui04022	9664	intergenic region	2019
Chr2	27317454	Cp_zihui04022	9672	intergenic region	2019
Chr3	13101145	Cp_zihui06432	4376	intergenic region	2019
Chr3	13101146	Cp_zihui06432	4377	intergenic region	2019
Chr3	13101154	Cp_zihui06432	4385	intergenic region	2019
Chr3	14208903	Cp_zihui06549	1678	Promoter	2019
Chr3	14208987	Cp_zihui06549	1762	Promoter	2019
Chr3	14208999	Cp_zihui06549	1774	Promoter	2019
Chr3	23388461	Cp_zihui06768	2508	Promoter	2019
Chr3	23388468	Cp_zihui06768	2515	Promoter	2019
Chr3	25083589	Cp_zihui06783	147108	intergenic region	2019
Chr3	25212316	Cp_zihui06783	18381	intergenic region	2019
Chr3	25212397	Cp_zihui06783	18300	intergenic region	2019
Chr3	25334460	Cp_zihui06783	103608	intergenic region	2019
Chr3	29226320	Cp_zihui06882	1063554	intergenic region	2019
Chr3	29360113	Cp_zihui06889	1028092	intergenic region	2019
Chr3	29898001	Cp_zihui06889	490204	intergenic region	2019
Chr3	29898011	Cp_zihui06889	490194	intergenic region	2019
Chr4	13014141	Cp_zihui08580	13439	intergenic region	2019
Chr4	20434176	Cp_zihui08864	78824	intergenic region	2019
Chr5	10584118	Cp_zihui10665	10277	intergenic region	2019
Chr5	34567235	Cp_zihui11066	40358	intergenic region	2019
Chr5	34567266	Cp_zihui11066	40389	intergenic region	2019
Chr5	34567269	Cp_zihui11066	40392	intergenic region	2019
Chr5	34567278	Cp_zihui11066	40401	intergenic region	2019
Chr5	34567305	Cp_zihui11066	40428	intergenic region	2019
Chr5	35636470	Cp_zihui11068	6210	intergenic region	2019
Chr5	38042802	Cp_zihui11175	8986	intergenic region	2019
Chr6	2274143	Cp_zihui12061	266778	intergenic region	2019
Chr6	2274146	Cp_zihui12061	266775	intergenic region	2019
Chr6	2274169	Cp_zihui12061	266752	intergenic region	2019
Chr6	2274184	Cp_zihui12061	266737	intergenic region	2019
Chr6	2274189	Cp_zihui12061	266732	intergenic region	2019
Chr6	2274204	Cp_zihui12061	266717	intergenic region	2019
Chr6	2274216	Cp_zihui12061	266705	intergenic region	2019
Chr6	2274217	Cp_zihui12061	266704	intergenic region	2019
Chr6	2274221	Cp_zihui12061	266700	intergenic region	2019
Chr6	2274232	Cp_zihui12061	266689	intergenic region	2019
Chr6	2274269	Cp_zihui12061	266652	intergenic region	2019
Chr6	2274276	Cp_zihui12061	266645	intergenic region	2019
Chr6	2274280	Cp_zihui12061	266641	intergenic region	2019
Chr6	2274288	Cp_zihui12061	266633	intergenic region	2019
Chr6	2274295	Cp_zihui12061	266626	intergenic region	2019
Chr6	21407796	Cp_zihui12825	306397	intergenic region	2019
Chr6	22060955	Cp_zihui12826	206888	intergenic region	2019
Chr8	9879855	Cp_zihui16639	6721	intergenic region	2019
Chr8	9879863	Cp_zihui16639	6713	intergenic region	2019
Chr8	21362378	Cp_zihui17030	207612	intergenic region	2019
Chr1	9507437	Cp_zihui01036	7590	intergenic region	2020
Chr2	12829701	Cp_zihui03516	86835	intergenic region	2020
Chr2	21649104	Cp_zihui03839	17744	intergenic region	2020
Chr2	21649106	Cp_zihui03839	17746	intergenic region	2020
Chr2	21649115	Cp_zihui03839	17755	intergenic region	2020
Chr2	21649124	Cp_zihui03839	17764	intergenic region	2020
Chr2	27317445	Cp_zihui04022	9663	intergenic region	2020
Chr2	27317446	Cp_zihui04022	9664	intergenic region	2020
Chr2	27317454	Cp_zihui04022	9672	intergenic region	2020
Chr3	13101145	Cp_zihui06432	1376	intergenic region	2020
Chr3	13101146	Cp_zihui06432	1377	intergenic region	2020
Chr3	13101154	Cp_zihui06432	1385	intergenic region	2020
Chr3	14208903	Cp_zihui06549	1322	Promoter	2020
Chr3	14208987	Cp_zihui06549	1238	Promoter	2020
Chr3	14208999	Cp_zihui06549	1226	Promoter	2020
Chr3	23388461	Cp_zihui06768	492	Promoter	2020
Chr3	23388468	Cp_zihui06768	485	Promoter	2020
Chr3	25083589	Cp_zihui06783	144108	intergenic region	2020
Chr3	25212316	Cp_zihui06783	15381	intergenic region	2020
Chr3	25212397	Cp_zihui06783	15300	intergenic region	2020
Chr3	25334460	Cp_zihui06783	103608	intergenic region	2020
Chr3	29226320	Cp_zihui06882	1063554	intergenic region	2020
Chr3	29360081	Cp_zihui06889	1028124	intergenic region	2020
Chr3	29360113	Cp_zihui06889	1028092	intergenic region	2020
Chr3	29898001	Cp_zihui06889	490204	intergenic region	2020
Chr3	29898011	Cp_zihui06889	490194	intergenic region	2020
Chr4	13014141	Cp_zihui08580	10439	intergenic region	2020
Chr4	20434176	Cp_zihui08864	75824	intergenic region	2020
Chr5	9167042	Cp_zihui10595	530	intergenic region	2020
Chr5	14512851	Cp_zihui10755	664890	intergenic region	2020
Chr5	15421895	Cp_zihui10757	1468921	intergenic region	2020
Chr5	15421900	Cp_zihui10757	1468916	intergenic region	2020
Chr5	34567235	Cp_zihui11065	37671	intergenic region	2020
Chr5	34567266	Cp_zihui11065	37702	intergenic region	2020
Chr5	34567269	Cp_zihui11065	37705	intergenic region	2020
Chr5	34567278	Cp_zihui11065	37714	intergenic region	2020
Chr5	34567305	Cp_zihui11065	37741	intergenic region	2020
Chr5	35636470	Cp_zihui11068	3210	intergenic region	2020
Chr5	38042802	Cp_zihui11175	5986	intergenic region	2020
Chr6	2274143	Cp_zihui12061	263778	intergenic region	2020
Chr6	2274146	Cp_zihui12061	263775	intergenic region	2020
Chr6	2274169	Cp_zihui12061	263752	intergenic region	2020
Chr6	2274184	Cp_zihui12061	263737	intergenic region	2020
Chr6	2274189	Cp_zihui12061	263732	intergenic region	2020
Chr6	2274204	Cp_zihui12061	263717	intergenic region	2020
Chr6	2274216	Cp_zihui12061	263705	intergenic region	2020
Chr6	2274217	Cp_zihui12061	263704	intergenic region	2020
Chr6	2274221	Cp_zihui12061	263700	intergenic region	2020
Chr6	2274232	Cp_zihui12061	263689	intergenic region	2020
Chr6	2274269	Cp_zihui12061	263652	intergenic region	2020
Chr6	2274276	Cp_zihui12061	263645	intergenic region	2020
Chr6	2274280	Cp_zihui12061	263641	intergenic region	2020
Chr6	2274288	Cp_zihui12061	263633	intergenic region	2020
Chr6	2274295	Cp_zihui12061	263626	intergenic region	2020
Chr6	21407796	Cp_zihui12825	306397	intergenic region	2020
Chr6	22060955	Cp_zihui12826	206888	intergenic region	2020
Chr8	9879855	Cp_zihui16639	3721	intergenic region	2020
Chr8	9879863	Cp_zihui16639	3713	intergenic region	2020

## Sheet: Table S5. 
Table S5. GO enrichment results for the shell gene.
ONTOLOGY	ID	Description	GeneRatio	BgRatio	pvalue	p.adjust	qvalue	Count
biological_process	GO:0015074	DNA integration	104/1313	116/16904	2.28262e-102	1.96762e-99	1.57621e-99	104
molecular_function	GO:0003964	RNA-directed DNA polymerase activity	89/1313	102/16904	3.62184e-85	1.56101e-82	1.25049e-82	89
molecular_function	GO:0004190	aspartic-type endopeptidase activity	98/1313	159/16904	3.76661e-68	1.08227e-65	8.6698e-66	98
molecular_function	GO:0004519	endonuclease activity	72/1313	109/16904	2.10862e-53	4.54407e-51	3.64014e-51	72
molecular_function	GO:0003676	nucleic acid binding	80/1313	173/16904	6.98748e-43	1.20464e-40	9.65008e-41	80
cellular_component	GO:0070062	extracellular exosome	75/1313	159/16904	5.0816e-41	7.30057e-39	5.8483e-39	75
molecular_function	GO:0003887	DNA-directed DNA polymerase activity	40/1313	71/16904	2.77587e-26	3.41828e-24	2.7383e-24	40
biological_process	GO:0006310	DNA recombination	44/1313	95/16904	3.84608e-24	4.14416e-22	3.31978e-22	44
molecular_function	GO:0004523	RNA-DNA hybrid ribonuclease activity	22/1313	28/16904	7.82205e-20	7.49178e-18	6.00148e-18	22
molecular_function	GO:0008233	peptidase activity	28/1313	60/16904	5.84635e-16	5.03956e-14	4.03706e-14	28
biological_process	GO:0019076	viral release from host cell	15/1313	17/16904	2.4579e-15	1.9261e-13	1.54295e-13	15
cellular_component	GO:0000943	retrotransposon nucleocapsid	15/1313	18/16904	1.36853e-14	9.54833e-13	7.64893e-13	15
cellular_component	GO:0005654	nucleoplasm	61/1313	269/16904	1.44e-14	9.54833e-13	7.64893e-13	61
biological_process	GO:0032197	transposition, RNA-mediated	15/1313	19/16904	6.03252e-14	3.71431e-12	2.97544e-12	15
biological_process	GO:0032259	methylation	23/1313	55/16904	4.11399e-12	2.36417e-10	1.89388e-10	23
molecular_function	GO:0004540	ribonuclease activity	15/1313	23/16904	5.66075e-12	3.04973e-10	2.44306e-10	15
cellular_component	GO:0043209	myelin sheath	10/1313	10/16904	7.74441e-12	3.92687e-10	3.14572e-10	10
molecular_function	GO:0008757	S-adenosylmethionine-dependent methyltransferase activity	23/1313	62/16904	7.73872e-11	3.41418e-09	2.73502e-09	23
cellular_component	GO:0071013	catalytic step 2 spliceosome	23/1313	62/16904	7.73872e-11	3.41418e-09	2.73502e-09	23
cellular_component	GO:0042470	melanosome	10/1313	11/16904	7.92154e-11	3.41418e-09	2.73502e-09	10
cellular_component	GO:0071011	precatalytic spliceosome	19/1313	48/16904	9.44437e-10	3.87669e-08	3.10552e-08	19
biological_process	GO:0000165	MAPK cascade	22/1313	68/16904	4.02363e-09	1.57653e-07	1.26292e-07	22
biological_process	GO:0006364	rRNA processing	27/1313	105/16904	1.96591e-08	7.36788e-07	5.90222e-07	27
cellular_component	GO:0005838	proteasome regulatory particle	8/1313	10/16904	5.07112e-08	1.82138e-06	1.45906e-06	8
biological_process	GO:0000398	mRNA splicing, via spliceosome	29/1313	124/16904	5.83e-08	2.01018e-06	1.61031e-06	29
cellular_component	GO:0005730	nucleolus	63/1313	403/16904	6.76387e-08	2.24248e-06	1.7964e-06	63
biological_process	GO:0031640	killing of cells of other organism	11/1313	21/16904	1.01425e-07	3.2381e-06	2.59396e-06	11
cellular_component	GO:0005732	sno(s)RNA-containing ribonucleoprotein complex	10/1313	18/16904	1.89677e-07	5.83933e-06	4.67774e-06	10
molecular_function	GO:0003729	mRNA binding	21/1313	78/16904	3.15187e-07	9.36866e-06	7.50499e-06	21
cellular_component	GO:0005764	lysosome	18/1313	61/16904	4.93359e-07	1.41758e-05	1.13559e-05	18
cellular_component	GO:0043025	neuronal cell body	9/1313	16/16904	6.94245e-07	1.93045e-05	1.54643e-05	9
cellular_component	GO:0046540	U4/U6 x U5 tri-snRNP complex	12/1313	30/16904	1.06106e-06	2.85823e-05	2.28965e-05	12
biological_process	GO:0022008	neurogenesis	9/1313	17/16904	1.37331e-06	3.58726e-05	2.87366e-05	9
biological_process	GO:0015714	phosphoenolpyruvate transport	7/1313	10/16904	1.63515e-06	4.1456e-05	3.32093e-05	7
molecular_function	GO:0016208	AMP binding	8/1313	14/16904	2.5485e-06	6.27659e-05	5.02802e-05	8
biological_process	GO:0008283	cell population proliferation	14/1313	45/16904	4.57654e-06	0.000109583	8.77839e-05	14
biological_process	GO:0045944	positive regulation of transcription by RNA polymerase II	23/1313	106/16904	5.25391e-06	0.000122402	9.8053e-05	23
molecular_function	GO:0000287	magnesium ion binding	43/1313	275/16904	7.99524e-06	0.000181366	0.000145287	43
molecular_function	GO:0008559	ABC-type xenobiotic transporter activity	10/1313	25/16904	8.54829e-06	0.000188939	0.000151354	10
biological_process	GO:0007399	nervous system development	7/1313	12/16904	9.38697e-06	0.000192656	0.000154332	7
molecular_function	GO:0015120	phosphoglycerate transmembrane transporter activity	7/1313	12/16904	9.38697e-06	0.000192656	0.000154332	7
biological_process	GO:0015713	phosphoglycerate transmembrane transport	7/1313	12/16904	9.38697e-06	0.000192656	0.000154332	7
biological_process	GO:0007420	brain development	8/1313	17/16904	1.66898e-05	0.000334573	0.000268018	8
cellular_component	GO:0005759	mitochondrial matrix	23/1313	114/16904	1.86439e-05	0.00036525	0.000292593	23
cellular_component	GO:0005688	U6 snRNP	6/1313	10/16904	3.47048e-05	0.000663232	0.000531298	6
biological_process	GO:0009559	embryo sac central cell differentiation	7/1313	14/16904	3.53929e-05	0.000663232	0.000531298	7
cellular_component	GO:0005623	obsolete cell	9/1313	24/16904	4.48148e-05	0.0008048	0.000644705	9
cellular_component	GO:0005689	U12-type spliceosomal complex	9/1313	24/16904	4.48148e-05	0.0008048	0.000644705	9
molecular_function	GO:0004029	aldehyde dehydrogenase (NAD+) activity	9/1313	25/16904	6.52148e-05	0.00114725	0.000919031	9
cellular_component	GO:0016323	basolateral plasma membrane	6/1313	11/16904	7.13183e-05	0.00122953	0.000984943	6
biological_process	GO:0055114	obsolete oxidation-reduction process	43/1313	301/16904	7.34927e-05	0.00124217	0.000995071	43
molecular_function	GO:0045158	electron transporter, transferring electrons within cytochrome b6/f complex of photosystem II activity	22/1313	116/16904	7.53153e-05	0.0012485	0.00100014	22
cellular_component	GO:0009512	cytochrome b6f complex	22/1313	117/16904	8.60683e-05	0.00139983	0.00112137	22
biological_process	GO:0006950	response to stress	12/1313	44/16904	9.32572e-05	0.00148866	0.00119253	12
cellular_component	GO:0005839	proteasome core complex	7/1313	16/16904	0.000102686	0.00160938	0.00128923	7
biological_process	GO:0006417	regulation of translation	16/1313	75/16904	0.000170737	0.00262813	0.00210533	16
cellular_component	GO:0005686	U2 snRNP	9/1313	28/16904	0.000178173	0.00269448	0.00215848	9
biological_process	GO:0007283	spermatogenesis	6/1313	13/16904	0.000231203	0.00343615	0.00275261	6
molecular_function	GO:0003755	peptidyl-prolyl cis-trans isomerase activity	16/1313	77/16904	0.000235591	0.00344203	0.00275732	16
cellular_component	GO:0043078	polar nucleus	7/1313	18/16904	0.000248722	0.00357331	0.00286248	7
biological_process	GO:0006457	protein folding	28/1313	178/16904	0.000261718	0.00369837	0.00296267	28
molecular_function	GO:0005525	GTP binding	35/1313	243/16904	0.000282946	0.00393387	0.00315132	35
biological_process	GO:0000470	maturation of LSU-rRNA	8/1313	24/16904	0.000308685	0.0042236	0.00338342	8
cellular_component	GO:0005758	mitochondrial intermembrane space	9/1313	30/16904	0.000320311	0.00431418	0.00345598	9
cellular_component	GO:0000502	proteasome complex	12/1313	50/16904	0.000347514	0.00460857	0.00369181	12
molecular_function	GO:0042626	ATPase-coupled transmembrane transporter activity	19/1313	104/16904	0.000374201	0.00488729	0.00391508	19
molecular_function	GO:0004298	threonine-type endopeptidase activity	9/1313	31/16904	0.000420516	0.00541022	0.00433399	9
biological_process	GO:0006825	copper ion transport	5/1313	10/16904	0.000507601	0.00634133	0.00507988	5
biological_process	GO:0042981	regulation of apoptotic process	5/1313	10/16904	0.000507601	0.00634133	0.00507988	5
cellular_component	GO:0016324	apical plasma membrane	7/1313	20/16904	0.000527719	0.00649848	0.00520577	7
biological_process	GO:0007264	small GTPase mediated signal transduction	16/1313	83/16904	0.000573128	0.00695826	0.00557409	16
cellular_component	GO:0005802	trans-Golgi network	35/1313	254/16904	0.000651774	0.00780318	0.00625093	35
molecular_function	GO:0000977	RNA polymerase II transcription regulatory region sequence-specific DNA binding	16/1313	85/16904	0.000753043	0.00870289	0.00697167	16
molecular_function	GO:0019899	enzyme binding	8/1313	27/16904	0.000755474	0.00870289	0.00697167	8
cellular_component	GO:0005741	mitochondrial outer membrane	10/1313	40/16904	0.000757212	0.00870289	0.00697167	10
cellular_component	GO:0022625	cytosolic large ribosomal subunit	16/1313	86/16904	0.000859717	0.009751	0.00781128	16
biological_process	GO:1904668	positive regulation of ubiquitin protein ligase activity	6/1313	16/16904	0.000880512	0.00985716	0.00789632	6
biological_process	GO:0007005	mitochondrion organization	7/1313	22/16904	0.00101162	0.0111797	0.00895577	7
cellular_component	GO:0000932	P-body	12/1313	57/16904	0.00122166	0.0133301	0.0106784	12
biological_process	GO:0045454	cell redox homeostasis	20/1313	123/16904	0.0012402	0.0133632	0.0107049	20
biological_process	GO:0000422	autophagy of mitochondrion	5/1313	12/16904	0.00139825	0.0146987	0.0117748	5
biological_process	GO:0007095	mitotic G2 DNA damage checkpoint signaling	5/1313	12/16904	0.00139825	0.0146987	0.0117748	5
biological_process	GO:0000105	histidine biosynthetic process	5/1313	13/16904	0.00212766	0.0218339	0.0174906	5
biological_process	GO:0009298	GDP-mannose biosynthetic process	5/1313	13/16904	0.00212766	0.0218339	0.0174906	5
cellular_component	GO:0048471	perinuclear region of cytoplasm	11/1313	53/16904	0.00217605	0.0220677	0.0176779	11
molecular_function	GO:0051287	NAD binding	14/1313	77/16904	0.00221811	0.0222327	0.0178101	14
biological_process	GO:0006099	tricarboxylic acid cycle	10/1313	46/16904	0.00237833	0.0235646	0.018877	10
cellular_component	GO:0005875	microtubule associated complex	6/1313	19/16904	0.00243711	0.0238726	0.0191238	6
biological_process	GO:0002181	cytoplasmic translation	9/1313	39/16904	0.00251602	0.0243687	0.0195211	9
cellular_component	GO:0005685	U1 snRNP	7/1313	26/16904	0.00296592	0.028407	0.0227561	7
biological_process	GO:0042274	ribosomal small subunit biogenesis	5/1313	14/16904	0.00309966	0.0290425	0.0232652	5
biological_process	GO:0045292	mRNA cis splicing, via spliceosome	5/1313	14/16904	0.00309966	0.0290425	0.0232652	5
biological_process	GO:0043066	negative regulation of apoptotic process	7/1313	27/16904	0.00373958	0.0346615	0.0277664	7
cellular_component	GO:0030496	midbody	5/1313	15/16904	0.00435508	0.039937	0.0319925	5
biological_process	GO:0000244	spliceosomal tri-snRNP complex assembly	4/1313	10/16904	0.00519983	0.043623	0.0349453	4
biological_process	GO:0000290	deadenylation-dependent decapping of nuclear-transcribed mRNA	4/1313	10/16904	0.00519983	0.043623	0.0349453	4
biological_process	GO:0000463	maturation of LSU-rRNA from tricistronic rRNA transcript (SSU-rRNA, 5.8S rRNA, LSU-rRNA)	4/1313	10/16904	0.00519983	0.043623	0.0349453	4
biological_process	GO:0006207	'de novo' pyrimidine nucleobase biosynthetic process	4/1313	10/16904	0.00519983	0.043623	0.0349453	4
biological_process	GO:0006574	valine catabolic process	4/1313	10/16904	0.00519983	0.043623	0.0349453	4
biological_process	GO:0019430	removal of superoxide radicals	4/1313	10/16904	0.00519983	0.043623	0.0349453	4
cellular_component	GO:0034719	SMN-Sm protein complex	4/1313	10/16904	0.00519983	0.043623	0.0349453	4
molecular_function	GO:0052747	sinapyl alcohol dehydrogenase activity	4/1313	10/16904	0.00519983	0.043623	0.0349453	4
biological_process	GO:0051603	proteolysis involved in cellular protein catabolic process	11/1313	59/16904	0.00521249	0.043623	0.0349453	11
biological_process	GO:0009960	endosperm development	6/1313	22/16904	0.00548095	0.044996	0.0360452	6
biological_process	GO:0042273	ribosomal large subunit biogenesis	6/1313	22/16904	0.00548095	0.044996	0.0360452	6
molecular_function	GO:0009378	four-way junction helicase activity	5/1313	16/16904	0.00593443	0.0482592	0.0386593	5

## Sheet: Table S6. 
Table S6. Selection signal regions in the papaya genome identified using XP-CLR.
CHR	GENE	START	END	XPCLR_score
Chr7	Cp_zihui14067	640001	660000	34.6314
Chr7	Cp_zihui14071	640001	660000	34.6314
Chr7	Cp_zihui14074	640001	660000	34.6314
Chr4	Cp_zihui08357	8150001	8160000	20.0588
Chr4	Cp_zihui08353	8150001	8160000	20.0588
Chr1	Cp_zihui01752	28390001	28410000	19.6442
Chr1	Cp_zihui01750	28390001	28410000	19.6442
Chr2	Cp_zihui04512	32760001	32790000	18.0574
Chr2	Cp_zihui04510	32760001	32790000	18.0574
Chr2	Cp_zihui04511	32760001	32790000	18.0574
Chr2	Cp_zihui02641	900001	910000	17.8338
Chr2	Cp_zihui02639	900001	910000	17.8338
Chr7	Cp_zihui15188	16630001	16670000	16.9067
Chr7	Cp_zihui15189	16630001	16670000	16.9067
Chr7	Cp_zihui15185	16630001	16670000	16.9067
Chr7	Cp_zihui15183	16630001	16670000	16.9067
Chr3	Cp_zihui05795	7280001	7300000	14.8944
Chr3	Cp_zihui05794	7280001	7300000	14.8944
Chr5	Cp_zihui10795	23990001	24060000	14.625
Chr5	Cp_zihui10796	23990001	24060000	14.625
Chr5	Cp_zihui10792	23990001	24060000	14.625
Chr5	Cp_zihui10793	23990001	24060000	14.625
Chr5	Cp_zihui10791	23990001	24060000	14.625
Chr5	Cp_zihui10790	23990001	24060000	14.625
Chr5	Cp_zihui10794	23990001	24060000	14.625
Chr8	Cp_zihui17029	21070001	21090000	13.1736
Chr2	Cp_zihui04781	35130001	35160000	13.0028
Chr8	Cp_zihui16282	4400001	4430000	12.0322
Chr8	Cp_zihui16278	4400001	4430000	12.0322
Chr9	Cp_zihui19557	32870001	32880000	11.3192
Chr9	Cp_zihui19548	32870001	32880000	11.3192
Chr9	Cp_zihui18893	15730001	15790000	11.1483
Chr2	Cp_zihui03382	8920001	8960000	10.9089
Chr2	Cp_zihui03390	8920001	8960000	10.9089
Chr7	Cp_zihui15244	17690001	17730000	10.8607
Chr7	Cp_zihui15248	17690001	17730000	10.8607
Chr5	Cp_zihui11238	39070001	39090000	10.6695
Chr5	Cp_zihui11654	43480001	43530000	10.4076
Chr5	Cp_zihui11647	43480001	43530000	10.4076
Chr5	Cp_zihui11651	43480001	43530000	10.4076
Chr5	Cp_zihui11649	43480001	43530000	10.4076
Chr5	Cp_zihui11644	43480001	43530000	10.4076
Chr2	Cp_zihui03057	4320001	4340000	10.2171
Chr2	Cp_zihui03056	4320001	4340000	10.2171
Chr2	Cp_zihui03052	4320001	4340000	10.2171
Chr4	Cp_zihui08451	9270001	9350000	9.98293
Chr4	Cp_zihui08450	9270001	9350000	9.98293
Chr1	Cp_zihui01601	26350001	26360000	9.0612
Chr3	Cp_zihui05910	8750001	8770000	8.71233
Chr3	Cp_zihui05913	8750001	8770000	8.71233
Chr8	Cp_zihui17676	29000001	29040000	8.54324
Chr8	Cp_zihui17673	29000001	29040000	8.54324
Chr8	Cp_zihui17681	29000001	29040000	8.54324
Chr8	Cp_zihui17678	29000001	29040000	8.54324
Chr8	Cp_zihui17675	29000001	29040000	8.54324
Chr7	Cp_zihui15256	17950001	17990000	8.25302
Chr7	Cp_zihui15255	17950001	17990000	8.25302
Chr8	Cp_zihui16582	9100001	9140000	7.90412
Chr8	Cp_zihui16585	9100001	9140000	7.90412
Chr9	Cp_zihui18133	2120001	2140000	7.89295
Chr9	Cp_zihui18143	2120001	2140000	7.89295
Chr9	Cp_zihui18144	2120001	2140000	7.89295
Chr5	Cp_zihui10084	1630001	1710000	7.68699
Chr5	Cp_zihui10066	1630001	1710000	7.68699
Chr5	Cp_zihui10069	1630001	1710000	7.68699
Chr5	Cp_zihui10065	1630001	1710000	7.68699
Chr5	Cp_zihui10067	1630001	1710000	7.68699
Chr5	Cp_zihui10064	1630001	1710000	7.68699
Chr7	Cp_zihui15772	35840001	35850000	7.6317
Chr7	Cp_zihui15767	35840001	35850000	7.6317
Chr7	Cp_zihui15753	35840001	35850000	7.6317
Chr7	Cp_zihui15774	35840001	35850000	7.6317
Chr7	Cp_zihui15738	35700001	35720000	7.55143
Chr6	Cp_zihui12450	13940001	13950000	7.48332
Chr6	Cp_zihui12449	13940001	13950000	7.48332
Chr5	Cp_zihui09969	650001	660000	7.42369
Chr4	Cp_zihui09116	27360001	27370000	7.2896
Chr4	Cp_zihui09117	27360001	27370000	7.2896
Chr3	Cp_zihui05329	1980001	2010000	7.15015
Chr3	Cp_zihui05332	1980001	2010000	7.15015
Chr3	Cp_zihui05325	1980001	2010000	7.15015
Chr3	Cp_zihui05323	1980001	2010000	7.15015
Chr3	Cp_zihui05328	1980001	2010000	7.15015
Chr3	Cp_zihui05314	1980001	2010000	7.15015
Chr6	Cp_zihui12064	2610001	2680000	7.05884
Chr6	Cp_zihui12063	2610001	2680000	7.05884
Chr2	Cp_zihui02703	1400001	1420000	7.05064
Chr2	Cp_zihui02695	1400001	1420000	7.05064
Chr6	Cp_zihui12762	18500001	18510000	7.02712
Chr3	Cp_zihui05052	180001	220000	6.95969
Chr3	Cp_zihui05063	180001	220000	6.95969
Chr3	Cp_zihui05054	180001	220000	6.95969
Chr3	Cp_zihui05046	180001	220000	6.95969
Chr3	Cp_zihui05061	180001	220000	6.95969
Chr3	Cp_zihui05064	180001	220000	6.95969
Chr3	Cp_zihui05051	180001	220000	6.95969
Chr3	Cp_zihui05045	180001	220000	6.95969
Chr1	Cp_zihui01504	24480001	24500000	6.91172
Chr1	Cp_zihui01497	24480001	24500000	6.91172
Chr4	Cp_zihui09640	31760001	31780000	6.91047
Chr7	Cp_zihui15744	35750001	35760000	6.90473
Chr7	Cp_zihui15746	35750001	35760000	6.90473
Chr7	Cp_zihui15742	35750001	35760000	6.90473
Chr9	Cp_zihui18874	14790001	14800000	6.75725
Chr3	Cp_zihui06908	30690001	30710000	6.75602
Chr5	Cp_zihui10704	11250001	11260000	6.70667
Chr5	Cp_zihui10824	25300001	25330000	6.65771
Chr5	Cp_zihui10821	25300001	25330000	6.65771
Chr5	Cp_zihui10820	25300001	25330000	6.65771
Chr5	Cp_zihui10819	25300001	25330000	6.65771
Chr5	Cp_zihui10822	25300001	25330000	6.65771
Chr5	Cp_zihui10826	25300001	25330000	6.65771
Chr5	Cp_zihui10823	25300001	25330000	6.65771
Chr5	Cp_zihui10827	25300001	25330000	6.65771
Chr5	Cp_zihui10825	25300001	25330000	6.65771
Chr5	Cp_zihui10717	11540001	11570000	6.6464
Chr5	Cp_zihui10713	11540001	11570000	6.6464
Chr5	Cp_zihui10714	11540001	11570000	6.6464
Chr2	Cp_zihui04929	36620001	36630000	6.57241
Chr2	Cp_zihui04936	36620001	36630000	6.57241
Chr2	Cp_zihui04938	36620001	36630000	6.57241
Chr2	Cp_zihui03318	7750001	7770000	6.26515
Chr2	Cp_zihui04170	29110001	29130000	6.21991
Chr2	Cp_zihui04175	29110001	29130000	6.21991
Chr3	Cp_zihui06438	13180001	13220000	6.12252
Chr3	Cp_zihui06442	13180001	13220000	6.12252
Chr3	Cp_zihui06441	13180001	13220000	6.12252
Chr3	Cp_zihui06447	13180001	13220000	6.12252
Chr3	Cp_zihui06444	13180001	13220000	6.12252
Chr3	Cp_zihui06443	13180001	13220000	6.12252
Chr3	Cp_zihui06435	13180001	13220000	6.12252
Chr3	Cp_zihui06431	13180001	13220000	6.12252
Chr3	Cp_zihui06429	13180001	13220000	6.12252
Chr1	Cp_zihui00405	3000001	3040000	6.09527
Chr1	Cp_zihui00398	3000001	3040000	6.09527
Chr1	Cp_zihui00404	3000001	3040000	6.09527
Chr9	Cp_zihui19249	28550001	28560000	6.07953
Chr4	Cp_zihui08143	5820001	5850000	5.99444
Chr2	Cp_zihui04669	34050001	34060000	5.92259
Chr4	Cp_zihui08996	25460001	25470000	5.87457
Chr4	Cp_zihui08998	25460001	25470000	5.87457
Chr6	Cp_zihui13041	26790001	26800000	5.82658
Chr6	Cp_zihui13039	26790001	26800000	5.82658
Chr2	Cp_zihui04571	33350001	33370000	5.71175
Chr2	Cp_zihui04583	33350001	33370000	5.71175
Chr2	Cp_zihui04581	33350001	33370000	5.71175
Chr2	Cp_zihui04577	33350001	33370000	5.71175
Chr9	Cp_zihui18276	3490001	3530000	5.70558
Chr9	Cp_zihui18274	3490001	3530000	5.70558
Chr9	Cp_zihui18275	3490001	3530000	5.70558
Chr9	Cp_zihui18273	3490001	3530000	5.70558
Chr4	Cp_zihui08732	17500001	17520000	5.69275
Chr4	Cp_zihui08731	17500001	17520000	5.69275
Chr7	Cp_zihui14427	3270001	3290000	5.67734
Chr7	Cp_zihui14422	3270001	3290000	5.67734
Chr7	Cp_zihui14424	3270001	3290000	5.67734
Chr2	Cp_zihui02953	3350001	3370000	5.55349
Chr2	Cp_zihui02957	3350001	3370000	5.55349
Chr2	Cp_zihui02948	3350001	3370000	5.55349
Chr4	Cp_zihui08730	17580001	17620000	5.51401
Chr4	Cp_zihui07560	750001	760000	5.4873
Chr2	Cp_zihui03061	4380001	4390000	5.47968
Chr2	Cp_zihui03048	4380001	4390000	5.47968
Chr7	Cp_zihui13975	120001	140000	5.45144
Chr7	Cp_zihui13974	120001	140000	5.45144
Chr7	Cp_zihui13977	120001	140000	5.45144
Chr7	Cp_zihui13968	120001	140000	5.45144
Chr7	Cp_zihui13970	120001	140000	5.45144
Chr7	Cp_zihui13984	120001	140000	5.45144
Chr7	Cp_zihui13985	120001	140000	5.45144
Chr7	Cp_zihui15368	30920001	30960000	5.41841
Chr7	Cp_zihui15364	30920001	30960000	5.41841
Chr7	Cp_zihui15363	30920001	30960000	5.41841
Chr4	Cp_zihui08691	16480001	16510000	5.4129
Chr8	Cp_zihui17030	21560001	21570000	5.38095
Chr3	Cp_zihui05883	8450001	8470000	5.35162
Chr5	Cp_zihui10023	1120001	1130000	5.34367
Chr5	Cp_zihui10019	1120001	1130000	5.34367
Chr8	Cp_zihui16520	7930001	7960000	5.34153
Chr8	Cp_zihui16523	7930001	7960000	5.34153
Chr6	Cp_zihui12078	2980001	3070000	5.31009
Chr6	Cp_zihui12074	2980001	3070000	5.31009
Chr1	Cp_zihui01509	24540001	24560000	5.30802
Chr1	Cp_zihui01501	24540001	24560000	5.30802
Chr3	Cp_zihui05545	4310001	4330000	5.30107
Chr1	Cp_zihui01662	27340001	27370000	5.28758
Chr1	Cp_zihui01667	27340001	27370000	5.28758
Chr5	Cp_zihui10759	18970001	18990000	5.24381
Chr9	Cp_zihui18943	18020001	18040000	5.23794
Chr5	Cp_zihui10868	27410001	27460000	5.2316
Chr5	Cp_zihui10867	27410001	27460000	5.2316
Chr9	Cp_zihui19874	35890001	35910000	5.21102
Chr9	Cp_zihui19873	35890001	35910000	5.21102
Chr9	Cp_zihui19871	35890001	35910000	5.21102
Chr9	Cp_zihui19877	35890001	35910000	5.21102
Chr1	Cp_zihui02014	31050001	31060000	5.18154
Chr5	Cp_zihui10905	30240001	30290000	5.18022
Chr3	Cp_zihui06773	23490001	23500000	5.17507
Chr7	Cp_zihui15800	36090001	36110000	5.17173
Chr7	Cp_zihui15798	36090001	36110000	5.17173
Chr2	Cp_zihui03103	4820001	4840000	5.16922
Chr2	Cp_zihui03105	4820001	4840000	5.16922
Chr2	Cp_zihui03102	4820001	4840000	5.16922
Chr3	Cp_zihui07251	34890001	34930000	5.16762
Chr3	Cp_zihui07253	34890001	34930000	5.16762
Chr3	Cp_zihui07249	34890001	34930000	5.16762
Chr3	Cp_zihui07248	34890001	34930000	5.16762
Chr3	Cp_zihui07243	34890001	34930000	5.16762
Chr3	Cp_zihui07245	34890001	34930000	5.16762
Chr9	Cp_zihui18386	4560001	4570000	5.15739
Chr9	Cp_zihui18387	4560001	4570000	5.15739
Chr9	Cp_zihui19019	22090001	22120000	5.11948
Chr9	Cp_zihui19017	22090001	22120000	5.11948
Chr9	Cp_zihui19015	22090001	22120000	5.11948
Chr9	Cp_zihui19014	22090001	22120000	5.11948
Chr8	Cp_zihui17046	21780001	21800000	5.09097
Chr8	Cp_zihui17043	21780001	21800000	5.09097
Chr2	Cp_zihui03355	8580001	8600000	5.08447
Chr2	Cp_zihui03350	8580001	8600000	5.08447
Chr6	Cp_zihui12121	6360001	6430000	5.06126
Chr6	Cp_zihui12120	6360001	6430000	5.06126
Chr3	Cp_zihui05694	6100001	6120000	5.02375
Chr3	Cp_zihui05695	6100001	6120000	5.02375
Chr7	Cp_zihui15600	34420001	34440000	5.01329
Chr7	Cp_zihui15601	34420001	34440000	5.01329
Chr7	Cp_zihui15598	34420001	34440000	5.01329
Chr6	Cp_zihui12638	16600001	16650000	5.01106
Chr6	Cp_zihui12636	16600001	16650000	5.01106
Chr6	Cp_zihui12634	16600001	16650000	5.01106
Chr6	Cp_zihui12632	16600001	16650000	5.01106
Chr5	Cp_zihui10093	1900001	1910000	4.9932
Chr4	Cp_zihui08521	11300001	11320000	4.93233
Chr4	Cp_zihui09164	27900001	27950000	4.88899
Chr4	Cp_zihui09172	27900001	27950000	4.88899
Chr4	Cp_zihui09163	27900001	27950000	4.88899
Chr4	Cp_zihui09173	27900001	27950000	4.88899
Chr9	Cp_zihui19173	27320001	27350000	4.84975
Chr9	Cp_zihui19175	27320001	27350000	4.84975
Chr9	Cp_zihui19171	27320001	27350000	4.84975
Chr1	Cp_zihui02008	30960001	30970000	4.83794
Chr1	Cp_zihui02074	31720001	31730000	4.80647
Chr1	Cp_zihui02072	31720001	31730000	4.80647
Chr3	Cp_zihui06377	12710001	12760000	4.77678
Chr3	Cp_zihui06376	12710001	12760000	4.77678
Chr3	Cp_zihui06371	12710001	12760000	4.77678
Chr3	Cp_zihui06368	12710001	12760000	4.77678
Chr3	Cp_zihui06372	12710001	12760000	4.77678
Chr3	Cp_zihui06369	12710001	12760000	4.77678
Chr3	Cp_zihui06380	12710001	12760000	4.77678
Chr3	Cp_zihui06370	12710001	12760000	4.77678
Chr3	Cp_zihui06364	12710001	12760000	4.77678
Chr3	Cp_zihui06363	12710001	12760000	4.77678
Chr8	Cp_zihui17865	30420001	30430000	4.73821
Chr5	Cp_zihui10202	3070001	3080000	4.72952
Chr1	Cp_zihui01518	24830001	24840000	4.67383
Chr9	Cp_zihui18466	5490001	5510000	4.63981
Chr9	Cp_zihui18469	5490001	5510000	4.63981
Chr9	Cp_zihui18465	5490001	5510000	4.63981
Chr1	Cp_zihui02133	32290001	32300000	4.63754
Chr9	Cp_zihui18513	6200001	6230000	4.63373
Chr9	Cp_zihui18516	6200001	6230000	4.63373
Chr2	Cp_zihui02998	3720001	3740000	4.60084
Chr2	Cp_zihui02994	3720001	3740000	4.60084
Chr8	Cp_zihui17065	22140001	22160000	4.56874
Chr8	Cp_zihui17062	22140001	22160000	4.56874
Chr3	Cp_zihui07022	32440001	32450000	4.5572
Chr3	Cp_zihui07024	32440001	32450000	4.5572
Chr4	Cp_zihui09285	28900001	28930000	4.55449
Chr4	Cp_zihui09280	28900001	28930000	4.55449
Chr4	Cp_zihui09282	28900001	28930000	4.55449
Chr1	Cp_zihui00083	590001	630000	4.53926
Chr1	Cp_zihui00082	590001	630000	4.53926
Chr1	Cp_zihui00089	590001	630000	4.53926
Chr1	Cp_zihui00088	590001	630000	4.53926
Chr1	Cp_zihui00081	590001	630000	4.53926
Chr1	Cp_zihui00090	590001	630000	4.53926
Chr1	Cp_zihui00078	590001	630000	4.53926
Chr1	Cp_zihui00091	590001	630000	4.53926
Chr3	Cp_zihui07463	36930001	36940000	4.52405
Chr3	Cp_zihui07456	36930001	36940000	4.52405
Chr3	Cp_zihui07469	36930001	36940000	4.52405
Chr3	Cp_zihui07465	36930001	36940000	4.52405
Chr3	Cp_zihui07458	36930001	36940000	4.52405
Chr4	Cp_zihui09742	32550001	32590000	4.52255
Chr4	Cp_zihui09734	32550001	32590000	4.52255
Chr4	Cp_zihui09740	32550001	32590000	4.52255
Chr4	Cp_zihui09736	32550001	32590000	4.52255
Chr4	Cp_zihui09739	32550001	32590000	4.52255
Chr3	Cp_zihui06555	14400001	14420000	4.51416
Chr1	Cp_zihui00557	4720001	4760000	4.50499
Chr1	Cp_zihui00558	4720001	4760000	4.50499
Chr1	Cp_zihui00560	4720001	4760000	4.50499
Chr1	Cp_zihui00553	4720001	4760000	4.50499
Chr1	Cp_zihui00566	4720001	4760000	4.50499
Chr1	Cp_zihui00551	4720001	4760000	4.50499
Chr1	Cp_zihui00552	4720001	4760000	4.50499
Chr1	Cp_zihui00550	4720001	4760000	4.50499
Chr1	Cp_zihui00556	4720001	4760000	4.50499
Chr1	Cp_zihui02016	31180001	31190000	4.44338
Chr1	Cp_zihui02024	31180001	31190000	4.44338
Chr2	Cp_zihui02900	2870001	2920000	4.43281
Chr2	Cp_zihui02912	2870001	2920000	4.43281
Chr2	Cp_zihui02899	2870001	2920000	4.43281
Chr2	Cp_zihui02911	2870001	2920000	4.43281
Chr2	Cp_zihui02898	2870001	2920000	4.43281
Chr2	Cp_zihui02897	2870001	2920000	4.43281
Chr2	Cp_zihui02913	2870001	2920000	4.43281
Chr2	Cp_zihui02896	2870001	2920000	4.43281
Chr2	Cp_zihui02910	2870001	2920000	4.43281
Chr2	Cp_zihui02909	2870001	2920000	4.43281
Chr2	Cp_zihui02895	2870001	2920000	4.43281
Chr2	Cp_zihui02906	2870001	2920000	4.43281
Chr2	Cp_zihui02908	2870001	2920000	4.43281
Chr2	Cp_zihui02905	2870001	2920000	4.43281
Chr9	Cp_zihui19203	27800001	27820000	4.37952
Chr9	Cp_zihui18531	6600001	6610000	4.36824
Chr1	Cp_zihui01082	9980001	10010000	4.34624
Chr1	Cp_zihui01074	9980001	10010000	4.34624
Chr1	Cp_zihui01067	9980001	10010000	4.34624
Chr1	Cp_zihui01073	9980001	10010000	4.34624
Chr9	Cp_zihui18923	17450001	17490000	4.34295
Chr4	Cp_zihui08843	19740001	19750000	4.2841
Chr8	Cp_zihui16739	12620001	12630000	4.27597
Chr9	Cp_zihui18978	20590001	20610000	4.25118
Chr7	Cp_zihui14334	2590001	2630000	4.24137
Chr7	Cp_zihui14335	2590001	2630000	4.24137
Chr7	Cp_zihui14342	2590001	2630000	4.24137
Chr7	Cp_zihui14336	2590001	2630000	4.24137
Chr7	Cp_zihui14343	2590001	2630000	4.24137
Chr7	Cp_zihui14347	2590001	2630000	4.24137
Chr8	Cp_zihui17754	29610001	29650000	4.23621
Chr8	Cp_zihui17761	29610001	29650000	4.23621
Chr8	Cp_zihui17751	29610001	29650000	4.23621
Chr8	Cp_zihui17753	29610001	29650000	4.23621
Chr8	Cp_zihui17757	29610001	29650000	4.23621
Chr8	Cp_zihui17763	29610001	29650000	4.23621
Chr8	Cp_zihui17764	29610001	29650000	4.23621
Chr8	Cp_zihui17758	29610001	29650000	4.23621
Chr8	Cp_zihui17755	29610001	29650000	4.23621
Chr8	Cp_zihui17823	30130001	30140000	4.23118
Chr8	Cp_zihui17818	30130001	30140000	4.23118
Chr3	Cp_zihui06683	19960001	19970000	4.22752
Chr9	Cp_zihui18953	18180001	18210000	4.2034
Chr9	Cp_zihui18949	18180001	18210000	4.2034
Chr9	Cp_zihui18946	18180001	18210000	4.2034
Chr9	Cp_zihui19449	31700001	31710000	4.20312
Chr9	Cp_zihui19456	31700001	31710000	4.20312
Chr6	Cp_zihui13085	27410001	27440000	4.13724
Chr6	Cp_zihui13088	27410001	27440000	4.13724
Chr8	Cp_zihui17470	27180001	27190000	4.13042
Chr7	Cp_zihui14090	790001	800000	4.12252
Chr7	Cp_zihui14109	790001	800000	4.12252
Chr7	Cp_zihui14101	790001	800000	4.12252
Chr4	Cp_zihui07864	3450001	3460000	4.11915
Chr4	Cp_zihui07866	3450001	3460000	4.11915
Chr6	Cp_zihui12523	15050001	15060000	4.10209
Chr9	Cp_zihui18538	6730001	6750000	4.0821
Chr7	Cp_zihui14622	5310001	5330000	4.00928
Chr7	Cp_zihui14627	5310001	5330000	4.00928
Chr7	Cp_zihui14624	5310001	5330000	4.00928
Chr7	Cp_zihui14623	5310001	5330000	4.00928
Chr7	Cp_zihui14631	5310001	5330000	4.00928
Chr7	Cp_zihui14618	5310001	5330000	4.00928
Chr8	Cp_zihui16905	18770001	18800000	3.99266
Chr2	Cp_zihui04817	35600001	35640000	3.97609
Chr2	Cp_zihui04816	35600001	35640000	3.97609
Chr2	Cp_zihui04822	35600001	35640000	3.97609
Chr2	Cp_zihui04814	35600001	35640000	3.97609
Chr2	Cp_zihui04821	35600001	35640000	3.97609
Chr2	Cp_zihui04812	35600001	35640000	3.97609
Chr2	Cp_zihui04815	35600001	35640000	3.97609
Chr2	Cp_zihui04811	35600001	35640000	3.97609
Chr2	Cp_zihui04819	35600001	35640000	3.97609
Chr2	Cp_zihui04818	35600001	35640000	3.97609
Chr2	Cp_zihui04823	35600001	35640000	3.97609
Chr8	Cp_zihui16370	5580001	5590000	3.94609
Chr8	Cp_zihui16369	5580001	5590000	3.94609
Chr3	Cp_zihui05868	8220001	8270000	3.93762
Chr3	Cp_zihui05869	8220001	8270000	3.93762
Chr5	Cp_zihui10412	5260001	5300000	3.90091
Chr5	Cp_zihui10413	5260001	5300000	3.90091
Chr5	Cp_zihui10919	30810001	30820000	3.89009
Chr5	Cp_zihui11087	36390001	36430000	3.87254
Chr5	Cp_zihui11089	36390001	36430000	3.87254
Chr3	Cp_zihui06800	26430001	26450000	3.84097
Chr3	Cp_zihui06796	26430001	26450000	3.84097
Chr5	Cp_zihui10046	1300001	1340000	3.8276
Chr5	Cp_zihui10045	1300001	1340000	3.8276
Chr5	Cp_zihui10044	1300001	1340000	3.8276
Chr5	Cp_zihui10042	1300001	1340000	3.8276
Chr7	Cp_zihui14111	930001	940000	3.82453
Chr9	Cp_zihui18572	7160001	7190000	3.81212
Chr8	Cp_zihui16103	2430001	2440000	3.7955
Chr8	Cp_zihui16104	2430001	2440000	3.7955
Chr6	Cp_zihui12363	12540001	12580000	3.7903
Chr6	Cp_zihui12358	12540001	12580000	3.7903
Chr6	Cp_zihui12360	12540001	12580000	3.7903
Chr3	Cp_zihui05424	2830001	2860000	3.78321
Chr9	Cp_zihui18999	21760001	21770000	3.78125
Chr9	Cp_zihui18998	21760001	21770000	3.78125
Chr3	Cp_zihui06452	13340001	13370000	3.74891
Chr3	Cp_zihui06459	13340001	13370000	3.74891
Chr5	Cp_zihui11894	45430001	45450000	3.74778
Chr5	Cp_zihui11880	45430001	45450000	3.74778
Chr4	Cp_zihui09024	25860001	25890000	3.73913
Chr4	Cp_zihui09019	25860001	25890000	3.73913
Chr4	Cp_zihui09022	25860001	25890000	3.73913
Chr4	Cp_zihui09023	25860001	25890000	3.73913
Chr4	Cp_zihui09020	25860001	25890000	3.73913
Chr4	Cp_zihui09016	25860001	25890000	3.73913
Chr9	Cp_zihui19200	27880001	27890000	3.73275
Chr4	Cp_zihui08929	24220001	24230000	3.71204
Chr3	Cp_zihui06139	10770001	10810000	3.70307
Chr6	Cp_zihui12091	4460001	4570000	3.69545
Chr1	Cp_zihui00521	4420001	4430000	3.68705
Chr1	Cp_zihui00522	4420001	4430000	3.68705
Chr4	Cp_zihui08864	20350001	20360000	3.67019
Chr1	Cp_zihui01474	24000001	24060000	3.65265
Chr1	Cp_zihui01473	24000001	24060000	3.65265
Chr3	Cp_zihui06425	13030001	13060000	3.64269
Chr3	Cp_zihui06422	13030001	13060000	3.64269
Chr3	Cp_zihui06415	13030001	13060000	3.64269
Chr3	Cp_zihui06411	13030001	13060000	3.64269
Chr3	Cp_zihui06414	13030001	13060000	3.64269
Chr3	Cp_zihui06409	13030001	13060000	3.64269
Chr3	Cp_zihui06424	13030001	13060000	3.64269
Chr3	Cp_zihui06426	13030001	13060000	3.64269
Chr1	Cp_zihui01675	27510001	27540000	3.63786
Chr1	Cp_zihui01679	27510001	27540000	3.63786
Chr1	Cp_zihui01681	27510001	27540000	3.63786
Chr3	Cp_zihui07212	34310001	34320000	3.63681
Chr3	Cp_zihui05248	1350001	1360000	3.63365
Chr3	Cp_zihui05247	1350001	1360000	3.63365
Chr9	Cp_zihui18868	14590001	14620000	3.62212
Chr9	Cp_zihui18867	14590001	14620000	3.62212
Chr4	Cp_zihui07565	700001	730000	3.61638
Chr4	Cp_zihui07570	700001	730000	3.61638
Chr4	Cp_zihui07571	700001	730000	3.61638
Chr4	Cp_zihui07568	700001	730000	3.61638
Chr8	Cp_zihui16928	19160001	19170000	3.59681
Chr7	Cp_zihui14822	7470001	7480000	3.57551
Chr2	Cp_zihui03808	20490001	20510000	3.56495
Chr2	Cp_zihui03809	20490001	20510000	3.56495
Chr2	Cp_zihui03980	26530001	26540000	3.56151
Chr9	Cp_zihui18878	14890001	14940000	3.55312
Chr9	Cp_zihui18879	14890001	14940000	3.55312
Chr4	Cp_zihui07845	3210001	3240000	3.55286
Chr4	Cp_zihui07844	3210001	3240000	3.55286
Chr8	Cp_zihui16344	5180001	5200000	3.54835
Chr8	Cp_zihui16343	5180001	5200000	3.54835
Chr8	Cp_zihui17517	27640001	27670000	3.54776
Chr8	Cp_zihui17515	27640001	27670000	3.54776
Chr8	Cp_zihui17520	27640001	27670000	3.54776
Chr5	Cp_zihui10933	31250001	31290000	3.54419
Chr5	Cp_zihui10926	31250001	31290000	3.54419
Chr4	Cp_zihui08580	12990001	13030000	3.53455
Chr4	Cp_zihui08582	12990001	13030000	3.53455
Chr2	Cp_zihui04459	32230001	32240000	3.51846
Chr2	Cp_zihui04464	32230001	32240000	3.51846
Chr2	Cp_zihui04551	33070001	33090000	3.50468
Chr2	Cp_zihui04552	33070001	33090000	3.50468
Chr2	Cp_zihui04533	33070001	33090000	3.50468
Chr2	Cp_zihui04550	33070001	33090000	3.50468
Chr6	Cp_zihui13099	27550001	27580000	3.50438
Chr6	Cp_zihui13098	27550001	27580000	3.50438
Chr6	Cp_zihui13096	27550001	27580000	3.50438
Chr6	Cp_zihui13093	27550001	27580000	3.50438
Chr2	Cp_zihui02985	3600001	3630000	3.49527
Chr2	Cp_zihui02982	3600001	3630000	3.49527
Chr9	Cp_zihui19478	31940001	31950000	3.4755
Chr9	Cp_zihui19480	31940001	31950000	3.4755
Chr9	Cp_zihui19479	31940001	31950000	3.4755
Chr1	Cp_zihui00512	4370001	4390000	3.47261
Chr1	Cp_zihui00503	4370001	4390000	3.47261
Chr1	Cp_zihui00498	4370001	4390000	3.47261
Chr5	Cp_zihui10437	5700001	5710000	3.46911
Chr8	Cp_zihui16150	2860001	2880000	3.46869
Chr8	Cp_zihui16148	2860001	2880000	3.46869
Chr8	Cp_zihui16146	2860001	2880000	3.46869
Chr8	Cp_zihui16153	2860001	2880000	3.46869
Chr3	Cp_zihui05235	1290001	1300000	3.45953
Chr3	Cp_zihui05238	1290001	1300000	3.45953
Chr3	Cp_zihui05236	1290001	1300000	3.45953
Chr7	Cp_zihui15219	17110001	17140000	3.44217
Chr7	Cp_zihui15220	17110001	17140000	3.44217
Chr4	Cp_zihui08412	8610001	8620000	3.43607
Chr4	Cp_zihui08415	8610001	8620000	3.43607
Chr4	Cp_zihui08410	8610001	8620000	3.43607
Chr3	Cp_zihui06809	26570001	26590000	3.41958
Chr3	Cp_zihui06801	26570001	26590000	3.41958
Chr5	Cp_zihui10463	6120001	6140000	3.41093
Chr5	Cp_zihui10465	6120001	6140000	3.41093
Chr4	Cp_zihui08257	7060001	7070000	3.40025
Chr4	Cp_zihui08254	7060001	7070000	3.40025
Chr1	Cp_zihui02095	31940001	31960000	3.3791
Chr1	Cp_zihui02099	31940001	31960000	3.3791
Chr1	Cp_zihui02093	31940001	31960000	3.3791
Chr7	Cp_zihui15541	33500001	33520000	3.37686
Chr6	Cp_zihui12831	22800001	22870000	3.37232
Chr6	Cp_zihui12832	22800001	22870000	3.37232
Chr6	Cp_zihui12829	22800001	22870000	3.37232
Chr6	Cp_zihui12833	22800001	22870000	3.37232
Chr6	Cp_zihui12834	22800001	22870000	3.37232
Chr6	Cp_zihui12835	22800001	22870000	3.37232
Chr5	Cp_zihui10471	6320001	6360000	3.37186
Chr5	Cp_zihui10472	6320001	6360000	3.37186
Chr4	Cp_zihui08524	11390001	11400000	3.37157
Chr1	Cp_zihui02242	33400001	33450000	3.36624
Chr1	Cp_zihui02252	33400001	33450000	3.36624
Chr1	Cp_zihui02248	33400001	33450000	3.36624
Chr1	Cp_zihui02247	33400001	33450000	3.36624
Chr1	Cp_zihui02244	33400001	33450000	3.36624
Chr1	Cp_zihui02249	33400001	33450000	3.36624
Chr1	Cp_zihui01324	15150001	15330000	3.36612
Chr5	Cp_zihui11245	39170001	39180000	3.36088
Chr7	Cp_zihui14740	6420001	6430000	3.35636
Chr7	Cp_zihui14742	6420001	6430000	3.35636
Chr1	Cp_zihui01089	10080001	10140000	3.32071
Chr1	Cp_zihui01090	10080001	10140000	3.32071
Chr1	Cp_zihui01078	10080001	10140000	3.32071
Chr1	Cp_zihui01080	10080001	10140000	3.32071
Chr7	Cp_zihui15815	36230001	36270000	3.30207
Chr7	Cp_zihui15802	36230001	36270000	3.30207
Chr7	Cp_zihui15812	36230001	36270000	3.30207
Chr7	Cp_zihui15807	36230001	36270000	3.30207
Chr7	Cp_zihui15813	36230001	36270000	3.30207
Chr7	Cp_zihui15803	36230001	36270000	3.30207
Chr7	Cp_zihui15817	36230001	36270000	3.30207
Chr7	Cp_zihui15806	36230001	36270000	3.30207
Chr7	Cp_zihui14052	530001	540000	3.26855
Chr7	Cp_zihui14051	530001	540000	3.26855
Chr7	Cp_zihui14046	530001	540000	3.26855
Chr3	Cp_zihui07296	35530001	35550000	3.26022
Chr3	Cp_zihui07292	35530001	35550000	3.26022
Chr3	Cp_zihui07036	32600001	32640000	3.25304
Chr3	Cp_zihui07035	32600001	32640000	3.25304
Chr3	Cp_zihui07032	32600001	32640000	3.25304
Chr3	Cp_zihui07040	32600001	32640000	3.25304
Chr3	Cp_zihui07038	32600001	32640000	3.25304
Chr1	Cp_zihui02499	35720001	35730000	3.25297
Chr1	Cp_zihui02495	35720001	35730000	3.25297
Chr2	Cp_zihui04111	28400001	28450000	3.22758
Chr2	Cp_zihui04112	28400001	28450000	3.22758
Chr7	Cp_zihui14439	3470001	3530000	3.22105
Chr5	Cp_zihui11727	44300001	44320000	3.20731
Chr5	Cp_zihui11737	44300001	44320000	3.20731
Chr1	Cp_zihui01452	23220001	23260000	3.20671
Chr3	Cp_zihui06819	26800001	26810000	3.20587
Chr8	Cp_zihui16201	3330001	3340000	3.16852
Chr6	Cp_zihui12527	15200001	15250000	3.16729
Chr6	Cp_zihui12532	15200001	15250000	3.16729
Chr6	Cp_zihui12530	15200001	15250000	3.16729
Chr6	Cp_zihui12528	15200001	15250000	3.16729
Chr1	Cp_zihui02176	32670001	32680000	3.15461
Chr1	Cp_zihui02165	32670001	32680000	3.15461
Chr1	Cp_zihui02170	32670001	32680000	3.15461
Chr5	Cp_zihui10486	6620001	6630000	3.14896
Chr5	Cp_zihui11116	37040001	37070000	3.14216
Chr5	Cp_zihui11118	37040001	37070000	3.14216
Chr5	Cp_zihui11661	43640001	43650000	3.13673
Chr5	Cp_zihui11660	43640001	43650000	3.13673
Chr8	Cp_zihui16712	11350001	11360000	3.12915
Chr7	Cp_zihui15011	10660001	10680000	3.11193
Chr4	Cp_zihui08825	19440001	19500000	3.10721
Chr1	Cp_zihui00583	4920001	4940000	3.10698
Chr1	Cp_zihui00581	4920001	4940000	3.10698
Chr1	Cp_zihui00588	4920001	4940000	3.10698
Chr9	Cp_zihui18313	3940001	3960000	3.09443
Chr9	Cp_zihui18315	3940001	3960000	3.09443
Chr4	Cp_zihui08793	18710001	18760000	3.09034
Chr4	Cp_zihui08791	18710001	18760000	3.09034
Chr4	Cp_zihui08792	18710001	18760000	3.09034
Chr5	Cp_zihui10958	32110001	32150000	3.08875
Chr5	Cp_zihui10957	32110001	32150000	3.08875
Chr1	Cp_zihui02261	33480001	33500000	3.08664
Chr1	Cp_zihui02250	33480001	33500000	3.08664
Chr1	Cp_zihui01575	25690001	25710000	3.07356
Chr9	Cp_zihui19433	31440001	31460000	3.05179
Chr9	Cp_zihui19432	31440001	31460000	3.05179
Chr5	Cp_zihui11636	43410001	43430000	3.0493
Chr5	Cp_zihui11637	43410001	43430000	3.0493
Chr5	Cp_zihui11645	43410001	43430000	3.0493
Chr5	Cp_zihui11634	43410001	43430000	3.0493
Chr5	Cp_zihui11642	43410001	43430000	3.0493
Chr3	Cp_zihui07002	32020001	32050000	3.03146
Chr3	Cp_zihui07001	32020001	32050000	3.03146
Chr3	Cp_zihui06998	32020001	32050000	3.03146
Chr6	Cp_zihui12975	25970001	25980000	3.02894
Chr2	Cp_zihui04315	30730001	30740000	3.02717
Chr2	Cp_zihui04309	30730001	30740000	3.02717
Chr2	Cp_zihui04308	30730001	30740000	3.02717
Chr8	Cp_zihui16165	3000001	3010000	3.02466
Chr8	Cp_zihui16167	3000001	3010000	3.02466
Chr8	Cp_zihui16161	3000001	3010000	3.02466
Chr9	Cp_zihui19225	28060001	28100000	3.02191
Chr9	Cp_zihui19223	28060001	28100000	3.02191
Chr9	Cp_zihui19219	28060001	28100000	3.02191
Chr9	Cp_zihui19217	28060001	28100000	3.02191
Chr9	Cp_zihui19216	28060001	28100000	3.02191
Chr8	Cp_zihui16218	3540001	3570000	3.02078
Chr2	Cp_zihui02568	240001	250000	3.01931
Chr5	Cp_zihui10236	3550001	3570000	3.0064
Chr5	Cp_zihui10234	3550001	3570000	3.0064
Chr9	Cp_zihui18159	2220001	2260000	2.99043
Chr9	Cp_zihui18158	2220001	2260000	2.99043
Chr9	Cp_zihui18157	2220001	2260000	2.99043
Chr9	Cp_zihui18148	2220001	2260000	2.99043
Chr9	Cp_zihui18151	2220001	2260000	2.99043
Chr1	Cp_zihui01359	18580001	18600000	2.99028
Chr1	Cp_zihui01356	18580001	18600000	2.99028
Chr1	Cp_zihui02350	34510001	34520000	2.98359
Chr1	Cp_zihui02348	34510001	34520000	2.98359
Chr9	Cp_zihui19667	34130001	34140000	2.98201
Chr9	Cp_zihui19668	34130001	34140000	2.98201
Chr6	Cp_zihui12974	25890001	25940000	2.98193
Chr9	Cp_zihui18736	9430001	9440000	2.96476
Chr2	Cp_zihui03952	25920001	25940000	2.96332
Chr2	Cp_zihui03953	25920001	25940000	2.96332
Chr7	Cp_zihui14828	7530001	7540000	2.96215
Chr2	Cp_zihui03878	24460001	24480000	2.93004
Chr2	Cp_zihui03876	24460001	24480000	2.93004
Chr3	Cp_zihui05447	3160001	3180000	2.926
Chr8	Cp_zihui16533	8090001	8100000	2.91498
Chr8	Cp_zihui16534	8090001	8100000	2.91498
Chr8	Cp_zihui16530	8090001	8100000	2.91498
Chr5	Cp_zihui10459	6080001	6090000	2.91271
Chr8	Cp_zihui16140	2750001	2760000	2.91108
Chr8	Cp_zihui16137	2750001	2760000	2.91108
Chr8	Cp_zihui16139	2750001	2760000	2.91108
Chr8	Cp_zihui16138	2750001	2760000	2.91108
Chr6	Cp_zihui13338	30440001	30460000	2.90274
Chr6	Cp_zihui13336	30440001	30460000	2.90274
Chr6	Cp_zihui13330	30440001	30460000	2.90274
Chr6	Cp_zihui13340	30440001	30460000	2.90274
Chr2	Cp_zihui03805	20530001	20540000	2.9005
Chr2	Cp_zihui03285	7170001	7190000	2.89269
Chr2	Cp_zihui03282	7170001	7190000	2.89269
Chr5	Cp_zihui11027	33800001	33810000	2.86974
Chr2	Cp_zihui02863	2620001	2640000	2.86276
Chr8	Cp_zihui16623	9700001	9730000	2.8627
Chr8	Cp_zihui16622	9700001	9730000	2.8627
Chr7	Cp_zihui14466	3700001	3720000	2.81333
Chr5	Cp_zihui09985	710001	720000	2.81127
Chr4	Cp_zihui08588	13110001	13130000	2.80092
Chr4	Cp_zihui08585	13110001	13130000	2.80092
Chr1	Cp_zihui00907	8180001	8200000	2.79856
Chr2	Cp_zihui03619	14390001	14400000	2.78748
Chr2	Cp_zihui03618	14390001	14400000	2.78748
Chr3	Cp_zihui05856	7980001	8010000	2.76439
Chr3	Cp_zihui05849	7980001	8010000	2.76439
Chr3	Cp_zihui05846	7980001	8010000	2.76439
Chr9	Cp_zihui18686	8870001	8890000	2.76406
Chr9	Cp_zihui18690	8870001	8890000	2.76406
Chr4	Cp_zihui07665	1510001	1520000	2.75928
Chr4	Cp_zihui07660	1510001	1520000	2.75928
Chr3	Cp_zihui06150	10940001	10990000	2.75162
Chr3	Cp_zihui06147	10940001	10990000	2.75162
Chr3	Cp_zihui06149	10940001	10990000	2.75162
Chr3	Cp_zihui06146	10940001	10990000	2.75162
Chr3	Cp_zihui06141	10940001	10990000	2.75162
Chr4	Cp_zihui08910	23860001	23890000	2.7513
Chr4	Cp_zihui08904	23860001	23890000	2.7513
Chr4	Cp_zihui08906	23860001	23890000	2.7513
Chr7	Cp_zihui14741	6380001	6400000	2.75035
Chr7	Cp_zihui14736	6380001	6400000	2.75035
Chr7	Cp_zihui14733	6380001	6400000	2.75035
Chr4	Cp_zihui07483	40001	60000	2.74309
Chr4	Cp_zihui08999	25540001	25550000	2.74026
Chr2	Cp_zihui02657	1050001	1060000	2.73294
Chr2	Cp_zihui02651	1050001	1060000	2.73294
Chr9	Cp_zihui18801	11120001	11170000	2.70012
Chr9	Cp_zihui18799	11120001	11170000	2.70012
Chr9	Cp_zihui18800	11120001	11170000	2.70012
Chr6	Cp_zihui12720	18050001	18070000	2.6929
Chr7	Cp_zihui15371	31160001	31200000	2.6782
Chr7	Cp_zihui15370	31160001	31200000	2.6782
Chr5	Cp_zihui10532	7580001	7590000	2.6757
Chr9	Cp_zihui19243	28520001	28530000	2.66966
Chr9	Cp_zihui19247	28520001	28530000	2.66966
Chr7	Cp_zihui14535	4270001	4300000	2.64954
Chr7	Cp_zihui14536	4270001	4300000	2.64954
Chr5	Cp_zihui11007	33530001	33560000	2.63586
Chr5	Cp_zihui11009	33530001	33560000	2.63586
Chr6	Cp_zihui13923	35580001	35590000	2.63394
Chr6	Cp_zihui13907	35580001	35590000	2.63394
Chr6	Cp_zihui13911	35580001	35590000	2.63394
Chr3	Cp_zihui05578	4710001	4730000	2.61623
Chr9	Cp_zihui18714	9170001	9190000	2.61047
Chr9	Cp_zihui18715	9170001	9190000	2.61047
Chr9	Cp_zihui18707	9170001	9190000	2.61047
Chr5	Cp_zihui10539	7690001	7700000	2.60581
Chr6	Cp_zihui13853	35010001	35020000	2.6038
Chr6	Cp_zihui13846	35010001	35020000	2.6038
Chr2	Cp_zihui03146	5160001	5200000	2.60378
Chr2	Cp_zihui03132	5160001	5200000	2.60378
Chr2	Cp_zihui03127	5160001	5200000	2.60378
Chr2	Cp_zihui03139	5160001	5200000	2.60378
Chr2	Cp_zihui03130	5160001	5200000	2.60378
Chr2	Cp_zihui03128	5160001	5200000	2.60378
Chr2	Cp_zihui03131	5160001	5200000	2.60378
Chr3	Cp_zihui05776	6970001	7000000	2.60231
Chr3	Cp_zihui05764	6970001	7000000	2.60231
Chr3	Cp_zihui05767	6970001	7000000	2.60231
Chr1	Cp_zihui01492	24280001	24290000	2.59234
Chr1	Cp_zihui01483	24280001	24290000	2.59234
Chr1	Cp_zihui01489	24280001	24290000	2.59234
Chr1	Cp_zihui01493	24280001	24290000	2.59234
Chr1	Cp_zihui01486	24280001	24290000	2.59234
Chr8	Cp_zihui16829	17260001	17270000	2.58821
Chr8	Cp_zihui16828	17260001	17270000	2.58821
Chr5	Cp_zihui10676	10680001	10730000	2.55977
Chr5	Cp_zihui10681	10680001	10730000	2.55977
Chr5	Cp_zihui10674	10680001	10730000	2.55977
Chr6	Cp_zihui12230	10110001	10120000	2.55946
Chr7	Cp_zihui15233	17510001	17520000	2.55846
Chr8	Cp_zihui17286	25080001	25090000	2.55607
Chr3	Cp_zihui06078	10080001	10090000	2.55606
Chr3	Cp_zihui06059	10080001	10090000	2.55606
Chr3	Cp_zihui06063	10080001	10090000	2.55606
Chr1	Cp_zihui01560	25430001	25440000	2.55564
Chr9	Cp_zihui18270	3380001	3400000	2.55399
Chr5	Cp_zihui10405	5100001	5150000	2.55346
Chr5	Cp_zihui10407	5100001	5150000	2.55346
Chr2	Cp_zihui04801	35480001	35490000	2.55181
Chr2	Cp_zihui04789	35480001	35490000	2.55181
Chr2	Cp_zihui03722	18580001	18590000	2.54862
Chr2	Cp_zihui03185	5760001	5770000	2.5434
Chr2	Cp_zihui03184	5760001	5770000	2.5434
Chr2	Cp_zihui03180	5760001	5770000	2.5434
Chr1	Cp_zihui02125	32230001	32240000	2.54011
Chr5	Cp_zihui10149	2370001	2380000	2.52997
Chr5	Cp_zihui10146	2370001	2380000	2.52997
Chr7	Cp_zihui14283	2070001	2100000	2.52924
Chr7	Cp_zihui14274	2070001	2100000	2.52924
Chr7	Cp_zihui14265	2070001	2100000	2.52924
Chr7	Cp_zihui15285	21580001	22060000	2.49769
Chr1	Cp_zihui00981	8930001	8940000	2.4968
Chr7	Cp_zihui15315	25580001	25590000	2.49423
Chr2	Cp_zihui04430	31920001	31940000	2.48669
Chr2	Cp_zihui04433	31920001	31940000	2.48669
Chr8	Cp_zihui17875	30480001	30490000	2.47652
Chr8	Cp_zihui17853	30480001	30490000	2.47652
Chr3	Cp_zihui05345	2180001	2200000	2.47115
Chr3	Cp_zihui05337	2180001	2200000	2.47115
Chr8	Cp_zihui17791	29890001	29930000	2.46714
Chr8	Cp_zihui17795	29890001	29930000	2.46714
Chr8	Cp_zihui17789	29890001	29930000	2.46714
Chr5	Cp_zihui10367	4700001	4720000	2.46412
Chr5	Cp_zihui10374	4700001	4720000	2.46412
Chr5	Cp_zihui10368	4700001	4720000	2.46412
Chr1	Cp_zihui00703	6110001	6150000	2.46057
Chr1	Cp_zihui00705	6110001	6150000	2.46057
Chr1	Cp_zihui00704	6110001	6150000	2.46057
Chr1	Cp_zihui00709	6110001	6150000	2.46057
Chr8	Cp_zihui16635	9770001	9880000	2.45464
Chr8	Cp_zihui16634	9770001	9880000	2.45464
Chr8	Cp_zihui16630	9770001	9880000	2.45464
Chr8	Cp_zihui16633	9770001	9880000	2.45464
Chr8	Cp_zihui16632	9770001	9880000	2.45464
Chr8	Cp_zihui16627	9770001	9880000	2.45464
Chr8	Cp_zihui16628	9770001	9880000	2.45464
Chr8	Cp_zihui16629	9770001	9880000	2.45464
Chr8	Cp_zihui16626	9770001	9880000	2.45464
Chr8	Cp_zihui16631	9770001	9880000	2.45464
Chr4	Cp_zihui08477	10080001	10130000	2.4537
Chr4	Cp_zihui08479	10080001	10130000	2.4537
Chr2	Cp_zihui03255	6740001	6780000	2.4532
Chr2	Cp_zihui03253	6740001	6780000	2.4532
Chr2	Cp_zihui03254	6740001	6780000	2.4532
Chr2	Cp_zihui03257	6740001	6780000	2.4532
Chr2	Cp_zihui03252	6740001	6780000	2.4532
Chr2	Cp_zihui03260	6740001	6780000	2.4532
Chr2	Cp_zihui03259	6740001	6780000	2.4532
Chr4	Cp_zihui09659	31870001	31900000	2.45135
Chr4	Cp_zihui09655	31870001	31900000	2.45135
Chr4	Cp_zihui09649	31870001	31900000	2.45135
Chr4	Cp_zihui09646	31870001	31900000	2.45135
Chr4	Cp_zihui09652	31870001	31900000	2.45135
Chr9	Cp_zihui19826	35550001	35560000	2.45086
Chr9	Cp_zihui19824	35550001	35560000	2.45086
Chr9	Cp_zihui19825	35550001	35560000	2.45086
Chr9	Cp_zihui19827	35550001	35560000	2.45086
Chr1	Cp_zihui01456	23330001	23340000	2.45023
Chr4	Cp_zihui08768	18270001	18310000	2.44994
Chr4	Cp_zihui08769	18270001	18310000	2.44994
Chr4	Cp_zihui08775	18270001	18310000	2.44994
Chr4	Cp_zihui08765	18270001	18310000	2.44994
Chr9	Cp_zihui17984	590001	600000	2.44531
Chr9	Cp_zihui17982	590001	600000	2.44531
Chr9	Cp_zihui17976	590001	600000	2.44531
Chr5	Cp_zihui10501	6950001	6960000	2.44507
Chr2	Cp_zihui03086	4630001	4640000	2.44288
Chr3	Cp_zihui06945	31270001	31280000	2.43798
Chr3	Cp_zihui06940	31270001	31280000	2.43798
Chr3	Cp_zihui06262	11980001	12010000	2.43703
Chr2	Cp_zihui04641	33700001	33720000	2.43252
Chr2	Cp_zihui04639	33700001	33720000	2.43252
Chr2	Cp_zihui04640	33700001	33720000	2.43252
Chr2	Cp_zihui04643	33700001	33720000	2.43252
Chr5	Cp_zihui10773	22710001	22730000	2.42989
Chr5	Cp_zihui10772	22710001	22730000	2.42989
Chr3	Cp_zihui06934	31150001	31160000	2.42851
Chr4	Cp_zihui09149	27590001	27600000	2.42649
Chr5	Cp_zihui09957	540001	560000	2.42266
Chr5	Cp_zihui09960	540001	560000	2.42266
Chr5	Cp_zihui10910	30470001	30500000	2.42174
Chr7	Cp_zihui15006	10420001	10430000	2.42091
Chr1	Cp_zihui02513	35790001	35810000	2.41335
Chr1	Cp_zihui02508	35790001	35810000	2.41335
Chr1	Cp_zihui02510	35790001	35810000	2.41335
Chr5	Cp_zihui10002	930001	940000	2.4068
Chr4	Cp_zihui08847	19830001	19870000	2.40512
Chr7	Cp_zihui15380	31320001	31330000	2.39625
Chr2	Cp_zihui02710	1490001	1500000	2.39175
Chr2	Cp_zihui02711	1490001	1500000	2.39175
Chr2	Cp_zihui02707	1490001	1500000	2.39175
Chr2	Cp_zihui02706	1490001	1500000	2.39175
Chr9	Cp_zihui19408	31100001	31160000	2.38908
Chr9	Cp_zihui19410	31100001	31160000	2.38908
Chr9	Cp_zihui19405	31100001	31160000	2.38908
Chr9	Cp_zihui19411	31100001	31160000	2.38908
Chr1	Cp_zihui01444	23030001	23070000	2.38052
Chr5	Cp_zihui11091	36500001	36520000	2.37734
Chr3	Cp_zihui07335	35900001	35940000	2.37589
Chr3	Cp_zihui07332	35900001	35940000	2.37589
Chr3	Cp_zihui07331	35900001	35940000	2.37589
Chr3	Cp_zihui07333	35900001	35940000	2.37589
Chr3	Cp_zihui07338	35900001	35940000	2.37589
Chr9	Cp_zihui18627	7870001	7880000	2.37272
Chr9	Cp_zihui18626	7870001	7880000	2.37272
Chr9	Cp_zihui18075	1480001	1500000	2.37222
Chr9	Cp_zihui18072	1480001	1500000	2.37222
Chr9	Cp_zihui18073	1480001	1500000	2.37222
Chr9	Cp_zihui18066	1480001	1500000	2.37222
Chr9	Cp_zihui19635	33770001	33810000	2.37209
Chr9	Cp_zihui19632	33770001	33810000	2.37209
Chr9	Cp_zihui19629	33770001	33810000	2.37209
Chr9	Cp_zihui19626	33770001	33810000	2.37209
Chr8	Cp_zihui17499	27450001	27480000	2.37182
Chr8	Cp_zihui17502	27450001	27480000	2.37182
Chr8	Cp_zihui17501	27450001	27480000	2.37182
Chr2	Cp_zihui04500	32640001	32650000	2.37059
Chr5	Cp_zihui11742	44410001	44420000	2.36608
Chr9	Cp_zihui18913	17220001	17250000	2.34724
Chr9	Cp_zihui18914	17220001	17250000	2.34724
Chr9	Cp_zihui18912	17220001	17250000	2.34724
Chr3	Cp_zihui06822	26830001	26850000	2.34584
Chr9	Cp_zihui20188	38460001	38470000	2.34465
Chr9	Cp_zihui20189	38460001	38470000	2.34465
Chr6	Cp_zihui12610	16290001	16330000	2.33281
Chr9	Cp_zihui18684	8670001	8700000	2.32843
Chr9	Cp_zihui18680	8670001	8700000	2.32843
Chr9	Cp_zihui18678	8670001	8700000	2.32843
Chr3	Cp_zihui06688	20030001	20040000	2.32784
Chr2	Cp_zihui03520	12990001	13000000	2.32456
Chr9	Cp_zihui18257	3240001	3250000	2.31806
Chr9	Cp_zihui18259	3240001	3250000	2.31806
Chr2	Cp_zihui03145	5230001	5240000	2.31593
Chr2	Cp_zihui03144	5230001	5240000	2.31593
Chr1	Cp_zihui00531	4530001	4550000	2.31196
Chr1	Cp_zihui01823	29100001	29110000	2.30922
Chr1	Cp_zihui01821	29100001	29110000	2.30922
Chr1	Cp_zihui01816	29100001	29110000	2.30922
Chr9	Cp_zihui18701	9060001	9070000	2.30845
Chr5	Cp_zihui10521	7450001	7460000	2.3047
Chr1	Cp_zihui00063	450001	480000	2.30412
Chr1	Cp_zihui00052	450001	480000	2.30412
Chr1	Cp_zihui00056	450001	480000	2.30412
Chr1	Cp_zihui00057	450001	480000	2.30412
Chr1	Cp_zihui00050	450001	480000	2.30412
Chr1	Cp_zihui00048	450001	480000	2.30412
Chr1	Cp_zihui00053	450001	480000	2.30412
Chr1	Cp_zihui00594	5010001	5020000	2.30182
Chr1	Cp_zihui00595	5010001	5020000	2.30182
Chr1	Cp_zihui00596	5010001	5020000	2.30182
Chr3	Cp_zihui06228	11510001	11540000	2.29972
Chr3	Cp_zihui07424	36560001	36640000	2.29626
Chr3	Cp_zihui07418	36560001	36640000	2.29626
Chr3	Cp_zihui07414	36560001	36640000	2.29626
Chr3	Cp_zihui07423	36560001	36640000	2.29626
Chr3	Cp_zihui07419	36560001	36640000	2.29626
Chr3	Cp_zihui07422	36560001	36640000	2.29626
Chr3	Cp_zihui07426	36560001	36640000	2.29626
Chr3	Cp_zihui07415	36560001	36640000	2.29626
Chr3	Cp_zihui07425	36560001	36640000	2.29626
Chr3	Cp_zihui07412	36560001	36640000	2.29626
Chr3	Cp_zihui07399	36560001	36640000	2.29626
Chr3	Cp_zihui07401	36560001	36640000	2.29626
Chr3	Cp_zihui07400	36560001	36640000	2.29626
Chr3	Cp_zihui07402	36560001	36640000	2.29626
Chr3	Cp_zihui07408	36560001	36640000	2.29626
Chr3	Cp_zihui07410	36560001	36640000	2.29626
Chr3	Cp_zihui07407	36560001	36640000	2.29626
Chr3	Cp_zihui07404	36560001	36640000	2.29626
Chr4	Cp_zihui09442	30000001	30010000	2.29435
Chr7	Cp_zihui14145	1140001	1160000	2.27774
Chr7	Cp_zihui14141	1140001	1160000	2.27774
Chr7	Cp_zihui14144	1140001	1160000	2.27774
Chr7	Cp_zihui14151	1140001	1160000	2.27774
Chr6	Cp_zihui13112	27730001	27760000	2.27475
Chr6	Cp_zihui13107	27730001	27760000	2.27475
Chr6	Cp_zihui13114	27730001	27760000	2.27475
Chr6	Cp_zihui13118	27730001	27760000	2.27475
Chr6	Cp_zihui13116	27730001	27760000	2.27475
Chr6	Cp_zihui13117	27730001	27760000	2.27475
Chr6	Cp_zihui13109	27730001	27760000	2.27475
Chr2	Cp_zihui04869	36130001	36140000	2.26885
Chr3	Cp_zihui07017	32240001	32270000	2.26851
Chr3	Cp_zihui07010	32240001	32270000	2.26851
Chr6	Cp_zihui13129	27990001	28000000	2.26549
Chr1	Cp_zihui01536	25070001	25080000	2.26059
Chr5	Cp_zihui10624	9750001	9760000	2.25753
Chr2	Cp_zihui04034	27530001	27540000	2.24603
Chr7	Cp_zihui14976	9950001	9970000	2.24393
Chr7	Cp_zihui14973	9950001	9970000	2.24393
Chr5	Cp_zihui10336	4390001	4400000	2.24154
Chr5	Cp_zihui10334	4390001	4400000	2.24154
Chr6	Cp_zihui12173	8790001	8800000	2.24021
Chr6	Cp_zihui12171	8790001	8800000	2.24021
Chr9	Cp_zihui19914	36460001	36470000	2.23832
Chr3	Cp_zihui06281	12090001	12100000	2.2327
Chr3	Cp_zihui06634	17090001	17130000	2.23036
Chr3	Cp_zihui06637	17090001	17130000	2.23036
Chr9	Cp_zihui18909	16740001	16840000	2.22789
Chr9	Cp_zihui18910	16740001	16840000	2.22789
Chr9	Cp_zihui18194	2490001	2510000	2.22427
Chr9	Cp_zihui18191	2490001	2510000	2.22427
Chr9	Cp_zihui18195	2490001	2510000	2.22427
Chr8	Cp_zihui16197	3270001	3280000	2.21505
Chr9	Cp_zihui18781	10770001	10810000	2.2133
Chr6	Cp_zihui12081	3320001	3350000	2.21219
Chr2	Cp_zihui03222	6210001	6230000	2.20975
Chr2	Cp_zihui03225	6210001	6230000	2.20975
Chr4	Cp_zihui08885	23540001	23580000	2.20724
Chr4	Cp_zihui08887	23540001	23580000	2.20724
Chr4	Cp_zihui08882	23540001	23580000	2.20724
Chr4	Cp_zihui08888	23540001	23580000	2.20724
Chr4	Cp_zihui08881	23540001	23580000	2.20724
Chr4	Cp_zihui08886	23540001	23580000	2.20724
Chr9	Cp_zihui18669	8530001	8550000	2.19545
Chr9	Cp_zihui18671	8530001	8550000	2.19545
Chr1	Cp_zihui00962	8820001	8830000	2.1888
Chr1	Cp_zihui00972	8820001	8830000	2.1888
Chr1	Cp_zihui00975	8820001	8830000	2.1888
Chr4	Cp_zihui08576	12920001	12930000	2.18818
Chr4	Cp_zihui08577	12920001	12930000	2.18818
Chr4	Cp_zihui08553	12280001	12290000	2.18161
Chr3	Cp_zihui06648	17420001	17500000	2.17849
Chr3	Cp_zihui06649	17420001	17500000	2.17849
Chr3	Cp_zihui06647	17420001	17500000	2.17849
Chr3	Cp_zihui06646	17420001	17500000	2.17849
Chr6	Cp_zihui13122	27850001	27880000	2.17769
Chr5	Cp_zihui11625	43380001	43390000	2.17548
Chr9	Cp_zihui18429	5020001	5030000	2.17517
Chr7	Cp_zihui15529	33320001	33330000	2.1728
Chr7	Cp_zihui15532	33320001	33330000	2.1728
Chr3	Cp_zihui06907	30740001	30780000	2.16796
Chr3	Cp_zihui06905	30740001	30780000	2.16796
Chr3	Cp_zihui06911	30740001	30780000	2.16796
Chr3	Cp_zihui06793	26320001	26330000	2.16674
Chr4	Cp_zihui07631	1220001	1240000	2.16323
Chr1	Cp_zihui01789	28910001	28980000	2.15705
Chr1	Cp_zihui01795	28910001	28980000	2.15705
Chr1	Cp_zihui01796	28910001	28980000	2.15705
Chr1	Cp_zihui01798	28910001	28980000	2.15705
Chr1	Cp_zihui01790	28910001	28980000	2.15705
Chr1	Cp_zihui01792	28910001	28980000	2.15705
Chr1	Cp_zihui01799	28910001	28980000	2.15705
Chr1	Cp_zihui01791	28910001	28980000	2.15705
Chr5	Cp_zihui11354	40360001	40370000	2.14946
Chr4	Cp_zihui09497	30570001	30580000	2.14913
Chr4	Cp_zihui09495	30570001	30580000	2.14913
Chr9	Cp_zihui18986	21130001	21180000	2.14847
Chr9	Cp_zihui18987	21130001	21180000	2.14847
Chr4	Cp_zihui07739	2200001	2230000	2.1446
Chr4	Cp_zihui07743	2200001	2230000	2.1446
Chr4	Cp_zihui07744	2200001	2230000	2.1446
Chr4	Cp_zihui07745	2200001	2230000	2.1446
Chr4	Cp_zihui07746	2200001	2230000	2.1446
Chr9	Cp_zihui18168	2280001	2320000	2.1416
Chr9	Cp_zihui18170	2280001	2320000	2.1416
Chr9	Cp_zihui18165	2280001	2320000	2.1416
Chr9	Cp_zihui18164	2280001	2320000	2.1416
Chr9	Cp_zihui18171	2280001	2320000	2.1416
Chr9	Cp_zihui18162	2280001	2320000	2.1416
Chr9	Cp_zihui18156	2280001	2320000	2.1416
Chr9	Cp_zihui18149	2280001	2320000	2.1416
Chr1	Cp_zihui01114	10410001	10440000	2.14029
Chr1	Cp_zihui01116	10410001	10440000	2.14029
Chr1	Cp_zihui01120	10410001	10440000	2.14029
Chr1	Cp_zihui01119	10410001	10440000	2.14029
Chr2	Cp_zihui02788	2170001	2180000	2.13875
Chr2	Cp_zihui02784	2170001	2180000	2.13875
Chr5	Cp_zihui10365	4770001	4790000	2.1323
Chr5	Cp_zihui10371	4770001	4790000	2.1323
Chr8	Cp_zihui16258	4180001	4190000	2.1302
Chr8	Cp_zihui16356	5450001	5470000	2.12401
Chr5	Cp_zihui11137	37400001	37420000	2.1208
Chr9	Cp_zihui18644	8060001	8080000	2.11876
Chr9	Cp_zihui18640	8060001	8080000	2.11876
Chr9	Cp_zihui18639	8060001	8080000	2.11876
Chr5	Cp_zihui11012	33580001	33590000	2.11533
Chr6	Cp_zihui13563	32900001	32910000	2.10916
Chr4	Cp_zihui09660	31950001	31970000	2.10721
Chr4	Cp_zihui09661	31950001	31970000	2.10721
Chr5	Cp_zihui10931	31350001	31400000	2.10134
Chr4	Cp_zihui07932	3950001	3970000	2.09997
Chr4	Cp_zihui07925	3950001	3970000	2.09997
Chr4	Cp_zihui07929	3950001	3970000	2.09997
Chr7	Cp_zihui14745	6490001	6510000	2.09613
Chr7	Cp_zihui14751	6490001	6510000	2.09613
Chr2	Cp_zihui04880	36170001	36190000	2.09453
Chr2	Cp_zihui04873	36170001	36190000	2.09453
Chr2	Cp_zihui04874	36170001	36190000	2.09453
Chr2	Cp_zihui04866	36170001	36190000	2.09453
Chr7	Cp_zihui14047	480001	510000	2.09435
Chr7	Cp_zihui14048	480001	510000	2.09435
Chr7	Cp_zihui14041	480001	510000	2.09435
Chr4	Cp_zihui08703	16690001	16730000	2.09111
Chr4	Cp_zihui08704	16690001	16730000	2.09111
Chr4	Cp_zihui08705	16690001	16730000	2.09111
Chr1	Cp_zihui00913	8320001	8350000	2.09037
Chr1	Cp_zihui00918	8320001	8350000	2.09037
Chr1	Cp_zihui00917	8320001	8350000	2.09037
Chr1	Cp_zihui00919	8320001	8350000	2.09037
Chr7	Cp_zihui15167	16320001	16350000	2.08935
Chr7	Cp_zihui15166	16320001	16350000	2.08935
Chr1	Cp_zihui00023	140001	150000	2.08674
Chr8	Cp_zihui15975	1350001	1370000	2.0856
Chr2	Cp_zihui03812	20610001	20660000	2.08517
Chr2	Cp_zihui03811	20610001	20660000	2.08517
Chr9	Cp_zihui19241	28430001	28440000	2.08336
Chr9	Cp_zihui19237	28430001	28440000	2.08336
Chr9	Cp_zihui19514	32460001	32480000	2.08322
Chr9	Cp_zihui19518	32460001	32480000	2.08322
Chr9	Cp_zihui19517	32460001	32480000	2.08322
Chr6	Cp_zihui12271	11490001	11510000	2.08256
Chr4	Cp_zihui07921	3880001	3890000	2.07182
Chr4	Cp_zihui07918	3880001	3890000	2.07182
Chr2	Cp_zihui04504	32580001	32600000	2.07127
Chr2	Cp_zihui04492	32580001	32600000	2.07127
Chr2	Cp_zihui04491	32580001	32600000	2.07127
Chr6	Cp_zihui13642	33400001	33410000	2.066
Chr6	Cp_zihui13640	33400001	33410000	2.066
Chr4	Cp_zihui08555	12180001	12190000	2.05909
Chr8	Cp_zihui17050	21890001	21910000	2.05453
Chr9	Cp_zihui20102	37890001	37900000	2.05066
Chr9	Cp_zihui20110	37890001	37900000	2.05066
Chr9	Cp_zihui20106	37890001	37900000	2.05066
Chr5	Cp_zihui10258	3710001	3780000	2.04845
Chr5	Cp_zihui10261	3710001	3780000	2.04845
Chr5	Cp_zihui10257	3710001	3780000	2.04845
Chr5	Cp_zihui10256	3710001	3780000	2.04845
Chr5	Cp_zihui10888	28590001	28600000	2.04711
Chr9	Cp_zihui20070	37620001	37640000	2.04661
Chr4	Cp_zihui08949	24680001	24700000	2.03675
Chr4	Cp_zihui09817	33070001	33080000	2.03448
Chr7	Cp_zihui14779	6920001	6930000	2.02863
Chr2	Cp_zihui03668	16200001	16230000	2.02651
Chr2	Cp_zihui03380	8770001	8790000	2.02273
Chr2	Cp_zihui03368	8770001	8790000	2.02273
Chr2	Cp_zihui03360	8770001	8790000	2.02273
Chr2	Cp_zihui03362	8770001	8790000	2.02273
Chr2	Cp_zihui03369	8770001	8790000	2.02273
Chr2	Cp_zihui03372	8770001	8790000	2.02273
Chr2	Cp_zihui03366	8770001	8790000	2.02273
Chr8	Cp_zihui17038	21740001	21760000	2.0209
Chr8	Cp_zihui16575	8930001	8970000	2.01972
Chr9	Cp_zihui18420	4950001	4990000	2.01353
Chr6	Cp_zihui12315	11860001	11900000	1.99483
Chr6	Cp_zihui12314	11860001	11900000	1.99483
Chr6	Cp_zihui12304	11860001	11900000	1.99483
Chr8	Cp_zihui16223	3600001	3630000	1.9944
Chr6	Cp_zihui13805	34680001	34720000	1.99101
Chr6	Cp_zihui13799	34680001	34720000	1.99101
Chr6	Cp_zihui13813	34680001	34720000	1.99101
Chr6	Cp_zihui13808	34680001	34720000	1.99101
Chr6	Cp_zihui13798	34680001	34720000	1.99101
Chr6	Cp_zihui13797	34680001	34720000	1.99101
Chr6	Cp_zihui13812	34680001	34720000	1.99101
Chr6	Cp_zihui13796	34680001	34720000	1.99101
Chr1	Cp_zihui01598	26180001	26210000	1.98943
Chr1	Cp_zihui01592	26180001	26210000	1.98943
Chr7	Cp_zihui15428	31900001	31940000	1.98787
Chr7	Cp_zihui15425	31900001	31940000	1.98787
Chr9	Cp_zihui18826	11780001	11810000	1.98316
Chr9	Cp_zihui18823	11780001	11810000	1.98316
Chr2	Cp_zihui04227	29880001	29890000	1.98092
Chr9	Cp_zihui19153	26370001	26390000	1.98084
Chr3	Cp_zihui05650	5770001	5780000	1.97674
Chr3	Cp_zihui05653	5770001	5780000	1.97674
Chr8	Cp_zihui17402	26470001	26480000	1.96693
Chr8	Cp_zihui17408	26470001	26480000	1.96693
Chr8	Cp_zihui17400	26470001	26480000	1.96693
Chr9	Cp_zihui18011	860001	890000	1.96478
Chr4	Cp_zihui07897	3640001	3650000	1.96148
Chr4	Cp_zihui07894	3640001	3650000	1.96148
Chr4	Cp_zihui07887	3640001	3650000	1.96148
Chr4	Cp_zihui07901	3640001	3650000	1.96148
Chr1	Cp_zihui00733	6280001	6290000	1.96027
Chr1	Cp_zihui00724	6280001	6290000	1.96027
Chr1	Cp_zihui00711	6280001	6290000	1.96027
Chr9	Cp_zihui18332	4040001	4060000	1.94768
Chr9	Cp_zihui18326	4040001	4060000	1.94768
Chr9	Cp_zihui18324	4040001	4060000	1.94768
Chr9	Cp_zihui18331	4040001	4060000	1.94768
Chr6	Cp_zihui13239	29040001	29060000	1.94605
Chr4	Cp_zihui09828	33140001	33160000	1.94334
Chr4	Cp_zihui09827	33140001	33160000	1.94334
Chr9	Cp_zihui19141	24490001	24500000	1.93955
Chr9	Cp_zihui18214	2680001	2690000	1.9383
Chr9	Cp_zihui18218	2680001	2690000	1.9383
Chr8	Cp_zihui17516	27600001	27620000	1.93519
Chr8	Cp_zihui17519	27600001	27620000	1.93519
Chr8	Cp_zihui16319	4810001	4830000	1.92705
Chr8	Cp_zihui16320	4810001	4830000	1.92705
Chr8	Cp_zihui16312	4810001	4830000	1.92705
Chr8	Cp_zihui16322	4810001	4830000	1.92705
Chr7	Cp_zihui15332	26470001	26490000	1.92522
Chr8	Cp_zihui17360	25990001	26000000	1.92361
Chr8	Cp_zihui17361	25990001	26000000	1.92361
Chr2	Cp_zihui02929	3110001	3120000	1.9031
Chr2	Cp_zihui02926	3110001	3120000	1.9031
Chr2	Cp_zihui02925	3110001	3120000	1.9031
Chr3	Cp_zihui06825	26940001	26970000	1.90123
Chr3	Cp_zihui06826	26940001	26970000	1.90123
Chr2	Cp_zihui03010	3790001	3810000	1.89677
Chr2	Cp_zihui03008	3790001	3810000	1.89677
Chr7	Cp_zihui15530	33260001	33300000	1.89471
Chr7	Cp_zihui15533	33260001	33300000	1.89471
Chr7	Cp_zihui15526	33260001	33300000	1.89471
Chr5	Cp_zihui10483	6500001	6520000	1.89033
Chr5	Cp_zihui10482	6500001	6520000	1.89033
Chr9	Cp_zihui19756	34970001	34990000	1.88469
Chr9	Cp_zihui19749	34970001	34990000	1.88469
Chr9	Cp_zihui19753	34970001	34990000	1.88469
Chr9	Cp_zihui19752	34970001	34990000	1.88469
Chr9	Cp_zihui19745	34970001	34990000	1.88469
Chr1	Cp_zihui01843	29400001	29410000	1.88465
Chr4	Cp_zihui07547	600001	610000	1.87317
Chr4	Cp_zihui07548	600001	610000	1.87317
Chr3	Cp_zihui06974	31720001	31730000	1.8728
Chr4	Cp_zihui09670	32020001	32030000	1.87077
Chr4	Cp_zihui09674	32020001	32030000	1.87077
Chr8	Cp_zihui17651	28800001	28810000	1.87062
Chr8	Cp_zihui17655	28800001	28810000	1.87062
Chr4	Cp_zihui08394	8420001	8430000	1.87022
Chr4	Cp_zihui08401	8420001	8430000	1.87022
Chr2	Cp_zihui03555	13390001	13400000	1.868
Chr3	Cp_zihui05391	2600001	2620000	1.86411
Chr3	Cp_zihui05394	2600001	2620000	1.86411
Chr3	Cp_zihui05395	2600001	2620000	1.86411
Chr3	Cp_zihui05400	2600001	2620000	1.86411
Chr3	Cp_zihui05389	2600001	2620000	1.86411
Chr4	Cp_zihui08149	5940001	5950000	1.86309
Chr3	Cp_zihui07228	34490001	34500000	1.86057
Chr7	Cp_zihui15270	21260001	21280000	1.85876
Chr4	Cp_zihui09540	30900001	30910000	1.85193
Chr3	Cp_zihui06631	17010001	17050000	1.84521
Chr8	Cp_zihui15886	540001	560000	1.84465
Chr8	Cp_zihui15880	540001	560000	1.84465
Chr8	Cp_zihui15892	540001	560000	1.84465
Chr8	Cp_zihui15884	540001	560000	1.84465
Chr4	Cp_zihui09876	33460001	33470000	1.84174
Chr4	Cp_zihui09877	33460001	33470000	1.84174
Chr5	Cp_zihui11264	39300001	39310000	1.83771
Chr5	Cp_zihui11265	39300001	39310000	1.83771
Chr5	Cp_zihui11262	39300001	39310000	1.83771
Chr9	Cp_zihui20050	37550001	37570000	1.83499
Chr9	Cp_zihui20060	37550001	37570000	1.83499
Chr1	Cp_zihui01475	24080001	24090000	1.8328
Chr1	Cp_zihui01610	26550001	26590000	1.82376
Chr8	Cp_zihui16743	12840001	12870000	1.8231
Chr7	Cp_zihui15665	35180001	35190000	1.82223
Chr5	Cp_zihui11696	43960001	44000000	1.82143
Chr5	Cp_zihui11697	43960001	44000000	1.82143
Chr5	Cp_zihui11687	43960001	44000000	1.82143
Chr5	Cp_zihui11692	43960001	44000000	1.82143
Chr5	Cp_zihui10829	25850001	25860000	1.81427
Chr1	Cp_zihui01761	28640001	28650000	1.81202
Chr1	Cp_zihui01759	28640001	28650000	1.81202
Chr1	Cp_zihui01764	28640001	28650000	1.81202
Chr8	Cp_zihui17314	25460001	25490000	1.8066
Chr8	Cp_zihui17310	25460001	25490000	1.8066
Chr8	Cp_zihui17308	25460001	25490000	1.8066

## Sheet: Table S7. 
Table S7. Results of the gene PAV selection analysis.
Group	Gene	Frequency_1	Frequency_2	PAV_selection
Common_Wild	Novel_gene_56	50.5618	8.16327	Highly_in_Common
Common_Wild	Novel_gene_552	50.5618	8.16327	Highly_in_Common
Common_Wild	Novel_gene_883	0	30.6122	Lowly_in_Common
Common_Wild	Novel_gene_887	79.7753	22.449	Highly_in_Common
Common_Wild	Novel_gene_894	0	42.8571	Lowly_in_Common
Common_Wild	Novel_gene_898	1.1236	28.5714	Lowly_in_Common
Common_Wild	Novel_gene_901	0	24.4898	Lowly_in_Common
Common_Wild	Novel_gene_905	0	26.5306	Lowly_in_Common
Common_Wild	Novel_gene_913	1.1236	57.1429	Lowly_in_Common
Common_Wild	Novel_gene_918	0	24.4898	Lowly_in_Common
Common_Wild	Novel_gene_925	1.1236	28.5714	Lowly_in_Common
Common_Wild	Novel_gene_927	0	40.8163	Lowly_in_Common
Common_Wild	Novel_gene_941	0	46.9388	Lowly_in_Common
Common_Wild	Novel_gene_943	0	28.5714	Lowly_in_Common
Common_Wild	Novel_gene_944	0	24.4898	Lowly_in_Common
Common_Wild	Novel_gene_956	11.236	71.4286	Lowly_in_Common
Common_Wild	Novel_gene_959	0	28.5714	Lowly_in_Common
Common_Wild	Novel_gene_965	1.1236	32.6531	Lowly_in_Common
Common_Wild	Novel_gene_987	12.3596	75.5102	Lowly_in_Common
Common_Wild	Cp_zihui02256	95.5056	16.3265	Highly_in_Common
Common_Wild	Cp_zihui08709	91.0112	2.04082	Highly_in_Common
Common_Wild	Novel_gene_1054	66.2921	12.2449	Highly_in_Common
Common_Wild	Cp_zihui22094	15.7303	69.3878	Lowly_in_Common
Common_Wild	Novel_gene_1057	51.6854	8.16327	Highly_in_Common
Common_Wild	Novel_gene_1058	47.191	6.12245	Highly_in_Common
Common_Wild	Novel_gene_1059	51.6854	8.16327	Highly_in_Common
Common_Wild	Novel_gene_1060	51.6854	8.16327	Highly_in_Common
Common_Wild	Novel_gene_1061	46.0674	8.16327	Highly_in_Common
Common_Wild	Novel_gene_1063	51.6854	8.16327	Highly_in_Common
Common_Wild	Novel_gene_1064	51.6854	8.16327	Highly_in_Common
Common_Wild	Novel_gene_1067	48.3146	8.16327	Highly_in_Common
Common_Wild	Novel_gene_1068	46.0674	8.16327	Highly_in_Common
Common_Wild	Novel_gene_1070	51.6854	8.16327	Highly_in_Common
Common_Wild	Novel_gene_1073	49.4382	8.16327	Highly_in_Common
Common_Wild	Novel_gene_1174	51.6854	8.16327	Highly_in_Common
Common_Wild	Novel_gene_1177	48.3146	8.16327	Highly_in_Common
Common_Wild	Novel_gene_1178	44.9438	6.12245	Highly_in_Common
Common_Wild	Novel_gene_1329	0	38.7755	Lowly_in_Common
Common_Wild	Novel_gene_1347	20.2247	95.9184	Lowly_in_Common
Common_Wild	Novel_gene_1355	30.3371	2.04082	Highly_in_Common
Common_Wild	Novel_gene_1357	46.0674	4.08163	Highly_in_Common
Common_Wild	Novel_gene_1363	6.74157	42.8571	Lowly_in_Common
Common_Wild	Novel_gene_1366	6.74157	44.898	Lowly_in_Common
Common_Wild	Novel_gene_1371	0	36.7347	Lowly_in_Common
Common_Wild	Novel_gene_1372	0	36.7347	Lowly_in_Common
Common_Wild	Novel_gene_1375	0	36.7347	Lowly_in_Common
Common_Wild	Novel_gene_1382	20.2247	83.6735	Lowly_in_Common
Common_Wild	Novel_gene_1392	6.74157	61.2245	Lowly_in_Common
Common_Wild	Novel_gene_1401	11.236	75.5102	Lowly_in_Common
Common_Wild	Novel_gene_1416	24.7191	100	Lowly_in_Common
Common_Wild	Novel_gene_1424	0	48.9796	Lowly_in_Common
Common_Wild	Novel_gene_1425	79.7753	18.3673	Highly_in_Common
Common_Wild	Novel_gene_1427	4.49438	40.8163	Lowly_in_Common
Common_Wild	Novel_gene_1445	0	42.8571	Lowly_in_Common
Common_Wild	Novel_gene_1450	20.2247	95.9184	Lowly_in_Common
Common_Wild	Novel_gene_1468	0	59.1837	Lowly_in_Common
Common_Wild	Novel_gene_1483	0	53.0612	Lowly_in_Common
Common_Wild	Novel_gene_1488	0	53.0612	Lowly_in_Common
Common_Wild	Novel_gene_1494	80.8989	16.3265	Highly_in_Common
Common_Wild	Novel_gene_1498	66.2921	12.2449	Highly_in_Common
Common_Wild	Novel_gene_1500	10.1124	59.1837	Lowly_in_Common
Common_Wild	Novel_gene_1507	57.3034	12.2449	Highly_in_Common
Common_Wild	Novel_gene_1509	41.573	4.08163	Highly_in_Common
Common_Wild	Novel_gene_1520	68.5393	16.3265	Highly_in_Common
Common_Wild	Novel_gene_1530	82.0225	12.2449	Highly_in_Common
Solo_Wild	Novel_gene_3	88.6364	20.4082	Highly_in_Solo
Solo_Wild	Cp_zihui11138	6.81818	91.8367	Lowly_in_Solo
Solo_Wild	Cp_zihui14891	18.1818	87.7551	Lowly_in_Solo
Solo_Wild	Cp_zihui18193	34.0909	95.9184	Lowly_in_Solo
Solo_Wild	Novel_gene_40	29.5455	95.9184	Lowly_in_Solo
Solo_Wild	Novel_gene_41	25	83.6735	Lowly_in_Solo
Solo_Wild	Novel_gene_56	52.2727	8.16327	Highly_in_Solo
Solo_Wild	Novel_gene_57	0	18.3673	Lowly_in_Solo
Solo_Wild	Novel_gene_61	54.5455	8.16327	Highly_in_Solo
Solo_Wild	Novel_gene_62	18.1818	0	Highly_in_Solo
Solo_Wild	Novel_gene_63	18.1818	0	Highly_in_Solo
Solo_Wild	Novel_gene_67	18.1818	0	Highly_in_Solo
Solo_Wild	Novel_gene_72	18.1818	0	Highly_in_Solo
Solo_Wild	Novel_gene_73	18.1818	0	Highly_in_Solo
Solo_Wild	Novel_gene_76	18.1818	0	Highly_in_Solo
Solo_Wild	Novel_gene_83	18.1818	0	Highly_in_Solo
Solo_Wild	Novel_gene_84	18.1818	0	Highly_in_Solo
Solo_Wild	Novel_gene_85	18.1818	0	Highly_in_Solo
Solo_Wild	Novel_gene_86	18.1818	0	Highly_in_Solo
Solo_Wild	Novel_gene_90	18.1818	0	Highly_in_Solo
Solo_Wild	Novel_gene_92	18.1818	0	Highly_in_Solo
Solo_Wild	Novel_gene_95	18.1818	0	Highly_in_Solo
Solo_Wild	Novel_gene_98	18.1818	0	Highly_in_Solo
Solo_Wild	Novel_gene_99	22.7273	0	Highly_in_Solo
Solo_Wild	Novel_gene_101	22.7273	0	Highly_in_Solo
Solo_Wild	Novel_gene_102	18.1818	0	Highly_in_Solo
Solo_Wild	Novel_gene_104	18.1818	0	Highly_in_Solo
Solo_Wild	Novel_gene_105	18.1818	0	Highly_in_Solo
Solo_Wild	Novel_gene_117	18.1818	0	Highly_in_Solo
Solo_Wild	Novel_gene_121	18.1818	0	Highly_in_Solo
Solo_Wild	Novel_gene_122	18.1818	0	Highly_in_Solo
Solo_Wild	Novel_gene_125	18.1818	0	Highly_in_Solo
Solo_Wild	Novel_gene_127	18.1818	0	Highly_in_Solo
Solo_Wild	Novel_gene_131	18.1818	0	Highly_in_Solo
Solo_Wild	Novel_gene_132	18.1818	0	Highly_in_Solo
Solo_Wild	Novel_gene_133	18.1818	0	Highly_in_Solo
Solo_Wild	Novel_gene_134	18.1818	0	Highly_in_Solo
Solo_Wild	Novel_gene_135	18.1818	0	Highly_in_Solo
Solo_Wild	Novel_gene_137	18.1818	0	Highly_in_Solo
Solo_Wild	Novel_gene_139	18.1818	0	Highly_in_Solo
Solo_Wild	Novel_gene_141	18.1818	0	Highly_in_Solo
Solo_Wild	Novel_gene_142	18.1818	0	Highly_in_Solo
Solo_Wild	Novel_gene_145	18.1818	0	Highly_in_Solo
Solo_Wild	Novel_gene_147	18.1818	0	Highly_in_Solo
Solo_Wild	Novel_gene_150	18.1818	0	Highly_in_Solo
Solo_Wild	Novel_gene_153	18.1818	0	Highly_in_Solo
Solo_Wild	Novel_gene_155	18.1818	0	Highly_in_Solo
Solo_Wild	Novel_gene_160	18.1818	0	Highly_in_Solo
Solo_Wild	Novel_gene_161	18.1818	0	Highly_in_Solo
Solo_Wild	Novel_gene_162	22.7273	0	Highly_in_Solo
Solo_Wild	Novel_gene_164	18.1818	0	Highly_in_Solo
Solo_Wild	Novel_gene_166	18.1818	0	Highly_in_Solo
Solo_Wild	Novel_gene_167	18.1818	0	Highly_in_Solo
Solo_Wild	Novel_gene_168	22.7273	0	Highly_in_Solo
Solo_Wild	Novel_gene_169	18.1818	0	Highly_in_Solo
Solo_Wild	Novel_gene_175	18.1818	0	Highly_in_Solo
Solo_Wild	Novel_gene_177	18.1818	0	Highly_in_Solo
Solo_Wild	Novel_gene_179	18.1818	0	Highly_in_Solo
Solo_Wild	Novel_gene_180	18.1818	0	Highly_in_Solo
Solo_Wild	Novel_gene_181	18.1818	0	Highly_in_Solo
Solo_Wild	Novel_gene_184	18.1818	0	Highly_in_Solo
Solo_Wild	Novel_gene_185	18.1818	0	Highly_in_Solo
Solo_Wild	Novel_gene_187	18.1818	0	Highly_in_Solo
Solo_Wild	Novel_gene_189	18.1818	0	Highly_in_Solo
Solo_Wild	Novel_gene_190	18.1818	0	Highly_in_Solo
Solo_Wild	Novel_gene_191	18.1818	0	Highly_in_Solo
Solo_Wild	Novel_gene_192	18.1818	0	Highly_in_Solo
Solo_Wild	Novel_gene_193	18.1818	0	Highly_in_Solo
Solo_Wild	Novel_gene_194	18.1818	0	Highly_in_Solo
Solo_Wild	Novel_gene_198	18.1818	0	Highly_in_Solo
Solo_Wild	Novel_gene_202	18.1818	0	Highly_in_Solo
Solo_Wild	Novel_gene_203	18.1818	0	Highly_in_Solo
Solo_Wild	Novel_gene_204	18.1818	0	Highly_in_Solo
Solo_Wild	Novel_gene_205	18.1818	0	Highly_in_Solo
Solo_Wild	Novel_gene_206	18.1818	0	Highly_in_Solo
Solo_Wild	Novel_gene_208	22.7273	0	Highly_in_Solo
Solo_Wild	Novel_gene_211	18.1818	0	Highly_in_Solo
Solo_Wild	Novel_gene_213	18.1818	0	Highly_in_Solo
Solo_Wild	Novel_gene_214	18.1818	0	Highly_in_Solo
Solo_Wild	Novel_gene_215	18.1818	0	Highly_in_Solo
Solo_Wild	Novel_gene_216	18.1818	0	Highly_in_Solo
Solo_Wild	Novel_gene_217	18.1818	0	Highly_in_Solo
Solo_Wild	Novel_gene_219	18.1818	0	Highly_in_Solo
Solo_Wild	Novel_gene_221	18.1818	0	Highly_in_Solo
Solo_Wild	Novel_gene_224	18.1818	0	Highly_in_Solo
Solo_Wild	Novel_gene_229	18.1818	0	Highly_in_Solo
Solo_Wild	Novel_gene_230	18.1818	0	Highly_in_Solo
Solo_Wild	Novel_gene_231	18.1818	0	Highly_in_Solo
Solo_Wild	Novel_gene_232	18.1818	0	Highly_in_Solo
Solo_Wild	Novel_gene_235	18.1818	0	Highly_in_Solo
Solo_Wild	Novel_gene_236	18.1818	0	Highly_in_Solo
Solo_Wild	Novel_gene_237	18.1818	0	Highly_in_Solo
Solo_Wild	Novel_gene_238	18.1818	0	Highly_in_Solo
Solo_Wild	Novel_gene_239	18.1818	0	Highly_in_Solo
Solo_Wild	Novel_gene_241	18.1818	0	Highly_in_Solo
Solo_Wild	Novel_gene_242	18.1818	0	Highly_in_Solo
Solo_Wild	Novel_gene_244	18.1818	0	Highly_in_Solo
Solo_Wild	Novel_gene_247	18.1818	0	Highly_in_Solo
Solo_Wild	Novel_gene_248	18.1818	0	Highly_in_Solo
Solo_Wild	Novel_gene_249	18.1818	0	Highly_in_Solo
Solo_Wild	Novel_gene_251	18.1818	0	Highly_in_Solo
Solo_Wild	Novel_gene_252	18.1818	0	Highly_in_Solo
Solo_Wild	Novel_gene_253	18.1818	0	Highly_in_Solo
Solo_Wild	Novel_gene_254	18.1818	0	Highly_in_Solo
Solo_Wild	Novel_gene_255	18.1818	0	Highly_in_Solo
Solo_Wild	Novel_gene_256	18.1818	0	Highly_in_Solo
Solo_Wild	Novel_gene_261	18.1818	0	Highly_in_Solo
Solo_Wild	Novel_gene_263	18.1818	0	Highly_in_Solo
Solo_Wild	Novel_gene_265	18.1818	0	Highly_in_Solo
Solo_Wild	Novel_gene_266	18.1818	0	Highly_in_Solo
Solo_Wild	Novel_gene_267	18.1818	0	Highly_in_Solo
Solo_Wild	Novel_gene_268	18.1818	0	Highly_in_Solo
Solo_Wild	Novel_gene_274	18.1818	0	Highly_in_Solo
Solo_Wild	Novel_gene_275	18.1818	0	Highly_in_Solo
Solo_Wild	Novel_gene_276	18.1818	0	Highly_in_Solo
Solo_Wild	Novel_gene_277	18.1818	0	Highly_in_Solo
Solo_Wild	Novel_gene_278	18.1818	0	Highly_in_Solo
Solo_Wild	Novel_gene_279	18.1818	0	Highly_in_Solo
Solo_Wild	Novel_gene_280	18.1818	0	Highly_in_Solo
Solo_Wild	Novel_gene_281	18.1818	0	Highly_in_Solo
Solo_Wild	Novel_gene_283	18.1818	0	Highly_in_Solo
Solo_Wild	Novel_gene_285	18.1818	0	Highly_in_Solo
Solo_Wild	Novel_gene_286	18.1818	0	Highly_in_Solo
Solo_Wild	Novel_gene_287	18.1818	0	Highly_in_Solo
Solo_Wild	Novel_gene_288	18.1818	0	Highly_in_Solo
Solo_Wild	Novel_gene_289	18.1818	0	Highly_in_Solo
Solo_Wild	Novel_gene_291	18.1818	0	Highly_in_Solo
Solo_Wild	Novel_gene_292	18.1818	0	Highly_in_Solo
Solo_Wild	Novel_gene_293	18.1818	0	Highly_in_Solo
Solo_Wild	Novel_gene_295	18.1818	0	Highly_in_Solo
Solo_Wild	Novel_gene_299	18.1818	0	Highly_in_Solo
Solo_Wild	Novel_gene_304	22.7273	0	Highly_in_Solo
Solo_Wild	Novel_gene_306	18.1818	0	Highly_in_Solo
Solo_Wild	Novel_gene_310	18.1818	0	Highly_in_Solo
Solo_Wild	Novel_gene_311	22.7273	0	Highly_in_Solo
Solo_Wild	Novel_gene_313	18.1818	0	Highly_in_Solo
Solo_Wild	Novel_gene_318	18.1818	0	Highly_in_Solo
Solo_Wild	Novel_gene_323	18.1818	0	Highly_in_Solo
Solo_Wild	Novel_gene_326	18.1818	0	Highly_in_Solo
Solo_Wild	Novel_gene_327	18.1818	0	Highly_in_Solo
Solo_Wild	Novel_gene_328	18.1818	0	Highly_in_Solo
Solo_Wild	Novel_gene_332	22.7273	0	Highly_in_Solo
Solo_Wild	Novel_gene_335	18.1818	0	Highly_in_Solo
Solo_Wild	Novel_gene_337	18.1818	0	Highly_in_Solo
Solo_Wild	Novel_gene_338	22.7273	0	Highly_in_Solo
Solo_Wild	Novel_gene_339	18.1818	0	Highly_in_Solo
Solo_Wild	Novel_gene_342	18.1818	0	Highly_in_Solo
Solo_Wild	Novel_gene_343	18.1818	0	Highly_in_Solo
Solo_Wild	Novel_gene_344	18.1818	0	Highly_in_Solo
Solo_Wild	Novel_gene_346	18.1818	0	Highly_in_Solo
Solo_Wild	Novel_gene_348	18.1818	0	Highly_in_Solo
Solo_Wild	Novel_gene_349	18.1818	0	Highly_in_Solo
Solo_Wild	Novel_gene_351	18.1818	0	Highly_in_Solo
Solo_Wild	Novel_gene_352	18.1818	0	Highly_in_Solo
Solo_Wild	Novel_gene_356	18.1818	0	Highly_in_Solo
Solo_Wild	Novel_gene_357	18.1818	0	Highly_in_Solo
Solo_Wild	Novel_gene_358	18.1818	0	Highly_in_Solo
Solo_Wild	Novel_gene_359	18.1818	0	Highly_in_Solo
Solo_Wild	Novel_gene_360	18.1818	0	Highly_in_Solo
Solo_Wild	Novel_gene_363	18.1818	0	Highly_in_Solo
Solo_Wild	Novel_gene_364	18.1818	0	Highly_in_Solo
Solo_Wild	Novel_gene_366	18.1818	0	Highly_in_Solo
Solo_Wild	Novel_gene_367	18.1818	0	Highly_in_Solo
Solo_Wild	Novel_gene_368	18.1818	0	Highly_in_Solo
Solo_Wild	Novel_gene_370	18.1818	0	Highly_in_Solo
Solo_Wild	Novel_gene_371	18.1818	0	Highly_in_Solo
Solo_Wild	Novel_gene_380	18.1818	0	Highly_in_Solo
Solo_Wild	Novel_gene_381	18.1818	0	Highly_in_Solo
Solo_Wild	Novel_gene_382	18.1818	0	Highly_in_Solo
Solo_Wild	Novel_gene_383	18.1818	0	Highly_in_Solo
Solo_Wild	Novel_gene_384	18.1818	0	Highly_in_Solo
Solo_Wild	Novel_gene_389	18.1818	0	Highly_in_Solo
Solo_Wild	Novel_gene_391	18.1818	0	Highly_in_Solo
Solo_Wild	Novel_gene_394	18.1818	0	Highly_in_Solo
Solo_Wild	Novel_gene_396	18.1818	0	Highly_in_Solo
Solo_Wild	Novel_gene_397	18.1818	0	Highly_in_Solo
Solo_Wild	Novel_gene_398	18.1818	0	Highly_in_Solo
Solo_Wild	Novel_gene_402	18.1818	0	Highly_in_Solo
Solo_Wild	Novel_gene_403	18.1818	0	Highly_in_Solo
Solo_Wild	Novel_gene_404	18.1818	0	Highly_in_Solo
Solo_Wild	Novel_gene_406	18.1818	0	Highly_in_Solo
Solo_Wild	Novel_gene_407	18.1818	0	Highly_in_Solo
Solo_Wild	Novel_gene_409	18.1818	0	Highly_in_Solo
Solo_Wild	Novel_gene_412	18.1818	0	Highly_in_Solo
Solo_Wild	Novel_gene_414	22.7273	0	Highly_in_Solo
Solo_Wild	Novel_gene_415	18.1818	0	Highly_in_Solo
Solo_Wild	Novel_gene_417	22.7273	0	Highly_in_Solo
Solo_Wild	Novel_gene_418	18.1818	0	Highly_in_Solo
Solo_Wild	Novel_gene_419	18.1818	0	Highly_in_Solo
Solo_Wild	Novel_gene_421	18.1818	0	Highly_in_Solo
Solo_Wild	Novel_gene_422	18.1818	0	Highly_in_Solo
Solo_Wild	Novel_gene_425	18.1818	0	Highly_in_Solo
Solo_Wild	Novel_gene_427	18.1818	0	Highly_in_Solo
Solo_Wild	Novel_gene_430	18.1818	0	Highly_in_Solo
Solo_Wild	Novel_gene_431	18.1818	0	Highly_in_Solo
Solo_Wild	Novel_gene_433	22.7273	0	Highly_in_Solo
Solo_Wild	Novel_gene_434	18.1818	0	Highly_in_Solo
Solo_Wild	Novel_gene_435	18.1818	0	Highly_in_Solo
Solo_Wild	Novel_gene_437	18.1818	0	Highly_in_Solo
Solo_Wild	Novel_gene_438	18.1818	0	Highly_in_Solo
Solo_Wild	Novel_gene_439	18.1818	0	Highly_in_Solo
Solo_Wild	Novel_gene_440	18.1818	0	Highly_in_Solo
Solo_Wild	Novel_gene_441	18.1818	0	Highly_in_Solo
Solo_Wild	Novel_gene_442	18.1818	0	Highly_in_Solo
Solo_Wild	Novel_gene_444	18.1818	0	Highly_in_Solo
Solo_Wild	Novel_gene_446	18.1818	0	Highly_in_Solo
Solo_Wild	Novel_gene_447	18.1818	0	Highly_in_Solo
Solo_Wild	Novel_gene_448	18.1818	0	Highly_in_Solo
Solo_Wild	Novel_gene_449	18.1818	0	Highly_in_Solo
Solo_Wild	Novel_gene_450	18.1818	0	Highly_in_Solo
Solo_Wild	Novel_gene_451	18.1818	0	Highly_in_Solo
Solo_Wild	Novel_gene_453	18.1818	0	Highly_in_Solo
Solo_Wild	Novel_gene_456	18.1818	0	Highly_in_Solo
Solo_Wild	Novel_gene_457	22.7273	0	Highly_in_Solo
Solo_Wild	Novel_gene_460	18.1818	0	Highly_in_Solo
Solo_Wild	Novel_gene_465	18.1818	0	Highly_in_Solo
Solo_Wild	Novel_gene_467	22.7273	0	Highly_in_Solo
Solo_Wild	Novel_gene_468	18.1818	0	Highly_in_Solo
Solo_Wild	Novel_gene_472	18.1818	0	Highly_in_Solo
Solo_Wild	Novel_gene_473	22.7273	0	Highly_in_Solo
Solo_Wild	Novel_gene_475	18.1818	0	Highly_in_Solo
Solo_Wild	Novel_gene_476	18.1818	0	Highly_in_Solo
Solo_Wild	Novel_gene_477	18.1818	0	Highly_in_Solo
Solo_Wild	Novel_gene_478	18.1818	0	Highly_in_Solo
Solo_Wild	Novel_gene_479	18.1818	0	Highly_in_Solo
Solo_Wild	Novel_gene_480	18.1818	0	Highly_in_Solo
Solo_Wild	Novel_gene_481	18.1818	0	Highly_in_Solo
Solo_Wild	Novel_gene_485	18.1818	0	Highly_in_Solo
Solo_Wild	Novel_gene_486	18.1818	0	Highly_in_Solo
Solo_Wild	Novel_gene_488	18.1818	0	Highly_in_Solo
Solo_Wild	Novel_gene_489	18.1818	0	Highly_in_Solo
Solo_Wild	Novel_gene_491	18.1818	0	Highly_in_Solo
Solo_Wild	Novel_gene_492	18.1818	0	Highly_in_Solo
Solo_Wild	Novel_gene_494	18.1818	0	Highly_in_Solo
Solo_Wild	Novel_gene_495	18.1818	0	Highly_in_Solo
Solo_Wild	Novel_gene_496	18.1818	0	Highly_in_Solo
Solo_Wild	Novel_gene_497	18.1818	0	Highly_in_Solo
Solo_Wild	Novel_gene_498	18.1818	0	Highly_in_Solo
Solo_Wild	Novel_gene_500	18.1818	0	Highly_in_Solo
Solo_Wild	Novel_gene_501	18.1818	0	Highly_in_Solo
Solo_Wild	Novel_gene_505	18.1818	0	Highly_in_Solo
Solo_Wild	Novel_gene_506	18.1818	0	Highly_in_Solo
Solo_Wild	Novel_gene_508	18.1818	0	Highly_in_Solo
Solo_Wild	Novel_gene_509	18.1818	0	Highly_in_Solo
Solo_Wild	Novel_gene_513	18.1818	0	Highly_in_Solo
Solo_Wild	Novel_gene_514	18.1818	0	Highly_in_Solo
Solo_Wild	Novel_gene_516	18.1818	0	Highly_in_Solo
Solo_Wild	Novel_gene_517	18.1818	0	Highly_in_Solo
Solo_Wild	Novel_gene_519	22.7273	0	Highly_in_Solo
Solo_Wild	Novel_gene_520	22.7273	0	Highly_in_Solo
Solo_Wild	Novel_gene_521	18.1818	0	Highly_in_Solo
Solo_Wild	Novel_gene_523	18.1818	0	Highly_in_Solo
Solo_Wild	Novel_gene_524	18.1818	0	Highly_in_Solo
Solo_Wild	Novel_gene_525	18.1818	0	Highly_in_Solo
Solo_Wild	Novel_gene_528	18.1818	0	Highly_in_Solo
Solo_Wild	Novel_gene_529	18.1818	0	Highly_in_Solo
Solo_Wild	Novel_gene_531	18.1818	0	Highly_in_Solo
Solo_Wild	Novel_gene_534	18.1818	0	Highly_in_Solo
Solo_Wild	Novel_gene_535	18.1818	0	Highly_in_Solo
Solo_Wild	Novel_gene_538	18.1818	0	Highly_in_Solo
Solo_Wild	Novel_gene_552	52.2727	8.16327	Highly_in_Solo
Solo_Wild	Novel_gene_553	56.8182	12.2449	Highly_in_Solo
Solo_Wild	Novel_gene_580	18.1818	0	Highly_in_Solo
Solo_Wild	Novel_gene_611	18.1818	0	Highly_in_Solo
Solo_Wild	Novel_gene_620	18.1818	0	Highly_in_Solo
Solo_Wild	Novel_gene_667	18.1818	0	Highly_in_Solo
Solo_Wild	Novel_gene_681	18.1818	0	Highly_in_Solo
Solo_Wild	Novel_gene_687	18.1818	0	Highly_in_Solo
Solo_Wild	Novel_gene_691	18.1818	0	Highly_in_Solo
Solo_Wild	Novel_gene_692	18.1818	0	Highly_in_Solo
Solo_Wild	Novel_gene_696	18.1818	0	Highly_in_Solo
Solo_Wild	Novel_gene_703	18.1818	0	Highly_in_Solo
Solo_Wild	Novel_gene_709	18.1818	0	Highly_in_Solo
Solo_Wild	Novel_gene_715	18.1818	0	Highly_in_Solo
Solo_Wild	Novel_gene_717	18.1818	0	Highly_in_Solo
Solo_Wild	Novel_gene_719	22.7273	0	Highly_in_Solo
Solo_Wild	Novel_gene_720	18.1818	0	Highly_in_Solo
Solo_Wild	Novel_gene_722	18.1818	0	Highly_in_Solo
Solo_Wild	Novel_gene_725	18.1818	0	Highly_in_Solo
Solo_Wild	Novel_gene_734	22.7273	0	Highly_in_Solo
Solo_Wild	Novel_gene_741	18.1818	0	Highly_in_Solo
Solo_Wild	Novel_gene_745	22.7273	0	Highly_in_Solo
Solo_Wild	Novel_gene_746	18.1818	0	Highly_in_Solo
Solo_Wild	Novel_gene_751	18.1818	0	Highly_in_Solo
Solo_Wild	Novel_gene_753	18.1818	0	Highly_in_Solo
Solo_Wild	Novel_gene_754	18.1818	0	Highly_in_Solo
Solo_Wild	Novel_gene_759	18.1818	0	Highly_in_Solo
Solo_Wild	Novel_gene_768	18.1818	0	Highly_in_Solo
Solo_Wild	Novel_gene_769	18.1818	0	Highly_in_Solo
Solo_Wild	Novel_gene_796	18.1818	0	Highly_in_Solo
Solo_Wild	Novel_gene_799	18.1818	0	Highly_in_Solo
Solo_Wild	Novel_gene_804	18.1818	0	Highly_in_Solo
Solo_Wild	Novel_gene_806	18.1818	0	Highly_in_Solo
Solo_Wild	Novel_gene_812	18.1818	0	Highly_in_Solo
Solo_Wild	Novel_gene_813	18.1818	0	Highly_in_Solo
Solo_Wild	Novel_gene_830	18.1818	0	Highly_in_Solo
Solo_Wild	Novel_gene_852	11.3636	59.1837	Lowly_in_Solo
Solo_Wild	Novel_gene_853	4.54545	55.102	Lowly_in_Solo
Solo_Wild	Novel_gene_854	2.27273	34.6939	Lowly_in_Solo
Solo_Wild	Novel_gene_875	18.1818	0	Highly_in_Solo
Solo_Wild	Novel_gene_876	18.1818	0	Highly_in_Solo
Solo_Wild	Novel_gene_878	22.7273	0	Highly_in_Solo
Solo_Wild	Novel_gene_879	18.1818	0	Highly_in_Solo
Solo_Wild	Novel_gene_881	18.1818	0	Highly_in_Solo
Solo_Wild	Novel_gene_883	0	30.6122	Lowly_in_Solo
Solo_Wild	Novel_gene_892	4.54545	48.9796	Lowly_in_Solo
Solo_Wild	Novel_gene_894	0	42.8571	Lowly_in_Solo
Solo_Wild	Novel_gene_898	2.27273	28.5714	Lowly_in_Solo
Solo_Wild	Novel_gene_900	4.54545	55.102	Lowly_in_Solo
Solo_Wild	Novel_gene_901	0	24.4898	Lowly_in_Solo
Solo_Wild	Novel_gene_902	0	18.3673	Lowly_in_Solo
Solo_Wild	Novel_gene_903	0	18.3673	Lowly_in_Solo
Solo_Wild	Novel_gene_905	0	26.5306	Lowly_in_Solo
Solo_Wild	Novel_gene_908	0	20.4082	Lowly_in_Solo
Solo_Wild	Novel_gene_909	0	20.4082	Lowly_in_Solo
Solo_Wild	Novel_gene_913	0	57.1429	Lowly_in_Solo
Solo_Wild	Novel_gene_916	0	20.4082	Lowly_in_Solo
Solo_Wild	Novel_gene_918	0	24.4898	Lowly_in_Solo
Solo_Wild	Novel_gene_925	0	28.5714	Lowly_in_Solo
Solo_Wild	Novel_gene_927	0	40.8163	Lowly_in_Solo
Solo_Wild	Novel_gene_928	6.81818	57.1429	Lowly_in_Solo
Solo_Wild	Novel_gene_929	0	20.4082	Lowly_in_Solo
Solo_Wild	Novel_gene_931	4.54545	53.0612	Lowly_in_Solo
Solo_Wild	Novel_gene_932	0	20.4082	Lowly_in_Solo
Solo_Wild	Novel_gene_936	4.54545	55.102	Lowly_in_Solo
Solo_Wild	Novel_gene_939	0	32.6531	Lowly_in_Solo
Solo_Wild	Novel_gene_941	0	46.9388	Lowly_in_Solo
Solo_Wild	Novel_gene_943	0	28.5714	Lowly_in_Solo
Solo_Wild	Novel_gene_944	0	24.4898	Lowly_in_Solo
Solo_Wild	Novel_gene_945	0	42.8571	Lowly_in_Solo
Solo_Wild	Novel_gene_949	2.27273	53.0612	Lowly_in_Solo
Solo_Wild	Novel_gene_953	13.6364	59.1837	Lowly_in_Solo
Solo_Wild	Novel_gene_955	4.54545	34.6939	Lowly_in_Solo
Solo_Wild	Novel_gene_956	0	71.4286	Lowly_in_Solo
Solo_Wild	Novel_gene_957	0	18.3673	Lowly_in_Solo
Solo_Wild	Novel_gene_958	6.81818	53.0612	Lowly_in_Solo
Solo_Wild	Novel_gene_959	0	28.5714	Lowly_in_Solo
Solo_Wild	Novel_gene_961	0	18.3673	Lowly_in_Solo
Solo_Wild	Novel_gene_965	0	32.6531	Lowly_in_Solo
Solo_Wild	Novel_gene_968	0	42.8571	Lowly_in_Solo
Solo_Wild	Novel_gene_987	6.81818	75.5102	Lowly_in_Solo
Solo_Wild	Novel_gene_993	34.0909	95.9184	Lowly_in_Solo
Solo_Wild	Novel_gene_995	0	42.8571	Lowly_in_Solo
Solo_Wild	Cp_zihui02256	95.4545	16.3265	Highly_in_Solo
Solo_Wild	Cp_zihui04236	100	32.6531	Highly_in_Solo
Solo_Wild	Cp_zihui03499	0	26.5306	Lowly_in_Solo
Solo_Wild	Cp_zihui06248	31.8182	100	Lowly_in_Solo
Solo_Wild	Cp_zihui09000	4.54545	100	Lowly_in_Solo
Solo_Wild	Cp_zihui08709	84.0909	2.04082	Highly_in_Solo
Solo_Wild	Cp_zihui08992	4.54545	100	Lowly_in_Solo
Solo_Wild	Cp_zihui08995	4.54545	100	Lowly_in_Solo
Solo_Wild	Cp_zihui09045	0	51.0204	Lowly_in_Solo
Solo_Wild	Cp_zihui11141	6.81818	91.8367	Lowly_in_Solo
Solo_Wild	Cp_zihui11146	6.81818	91.8367	Lowly_in_Solo
Solo_Wild	Cp_zihui11144	6.81818	91.8367	Lowly_in_Solo
Solo_Wild	Cp_zihui11145	6.81818	91.8367	Lowly_in_Solo
Solo_Wild	Cp_zihui13295	13.6364	59.1837	Lowly_in_Solo
Solo_Wild	Cp_zihui15639	6.81818	100	Lowly_in_Solo
Solo_Wild	Cp_zihui16480	13.6364	87.7551	Lowly_in_Solo
Solo_Wild	Cp_zihui18192	31.8182	100	Lowly_in_Solo
Solo_Wild	Novel_gene_1010	4.54545	73.4694	Lowly_in_Solo
Solo_Wild	Novel_gene_1032	0	32.6531	Lowly_in_Solo
Solo_Wild	Novel_gene_1036	88.6364	18.3673	Highly_in_Solo
Solo_Wild	Novel_gene_1037	2.27273	67.3469	Lowly_in_Solo
Solo_Wild	Novel_gene_1052	2.27273	79.5918	Lowly_in_Solo
Solo_Wild	Novel_gene_1054	100	12.2449	Highly_in_Solo
Solo_Wild	Novel_gene_1057	52.2727	8.16327	Highly_in_Solo
Solo_Wild	Novel_gene_1058	47.7273	6.12245	Highly_in_Solo
Solo_Wild	Novel_gene_1059	50	8.16327	Highly_in_Solo
Solo_Wild	Novel_gene_1060	56.8182	8.16327	Highly_in_Solo
Solo_Wild	Novel_gene_1061	52.2727	8.16327	Highly_in_Solo
Solo_Wild	Novel_gene_1062	43.1818	8.16327	Highly_in_Solo
Solo_Wild	Novel_gene_1063	56.8182	8.16327	Highly_in_Solo
Solo_Wild	Novel_gene_1064	54.5455	8.16327	Highly_in_Solo
Solo_Wild	Novel_gene_1065	43.1818	8.16327	Highly_in_Solo
Solo_Wild	Novel_gene_1066	47.7273	8.16327	Highly_in_Solo
Solo_Wild	Novel_gene_1067	56.8182	8.16327	Highly_in_Solo
Solo_Wild	Novel_gene_1068	52.2727	8.16327	Highly_in_Solo
Solo_Wild	Novel_gene_1069	52.2727	12.2449	Highly_in_Solo
Solo_Wild	Novel_gene_1070	56.8182	8.16327	Highly_in_Solo
Solo_Wild	Novel_gene_1071	18.1818	0	Highly_in_Solo
Solo_Wild	Novel_gene_1073	52.2727	8.16327	Highly_in_Solo
Solo_Wild	Novel_gene_1075	18.1818	0	Highly_in_Solo
Solo_Wild	Novel_gene_1078	18.1818	0	Highly_in_Solo
Solo_Wild	Novel_gene_1082	18.1818	0	Highly_in_Solo
Solo_Wild	Novel_gene_1088	18.1818	0	Highly_in_Solo
Solo_Wild	Novel_gene_1090	18.1818	0	Highly_in_Solo
Solo_Wild	Novel_gene_1092	18.1818	0	Highly_in_Solo
Solo_Wild	Novel_gene_1094	18.1818	0	Highly_in_Solo
Solo_Wild	Novel_gene_1096	18.1818	0	Highly_in_Solo
Solo_Wild	Novel_gene_1097	18.1818	0	Highly_in_Solo
Solo_Wild	Novel_gene_1098	18.1818	0	Highly_in_Solo
Solo_Wild	Novel_gene_1101	18.1818	0	Highly_in_Solo
Solo_Wild	Novel_gene_1102	22.7273	0	Highly_in_Solo
Solo_Wild	Novel_gene_1104	18.1818	0	Highly_in_Solo
Solo_Wild	Novel_gene_1108	18.1818	0	Highly_in_Solo
Solo_Wild	Novel_gene_1109	18.1818	0	Highly_in_Solo
Solo_Wild	Novel_gene_1110	18.1818	0	Highly_in_Solo
Solo_Wild	Novel_gene_1115	22.7273	0	Highly_in_Solo
Solo_Wild	Novel_gene_1117	18.1818	0	Highly_in_Solo
Solo_Wild	Novel_gene_1118	18.1818	0	Highly_in_Solo
Solo_Wild	Novel_gene_1121	18.1818	0	Highly_in_Solo
Solo_Wild	Novel_gene_1129	18.1818	0	Highly_in_Solo
Solo_Wild	Novel_gene_1131	18.1818	0	Highly_in_Solo
Solo_Wild	Novel_gene_1139	18.1818	0	Highly_in_Solo
Solo_Wild	Novel_gene_1140	18.1818	0	Highly_in_Solo
Solo_Wild	Novel_gene_1145	18.1818	0	Highly_in_Solo
Solo_Wild	Novel_gene_1146	18.1818	0	Highly_in_Solo
Solo_Wild	Novel_gene_1147	18.1818	0	Highly_in_Solo
Solo_Wild	Novel_gene_1148	18.1818	0	Highly_in_Solo
Solo_Wild	Novel_gene_1149	18.1818	0	Highly_in_Solo
Solo_Wild	Novel_gene_1150	18.1818	0	Highly_in_Solo
Solo_Wild	Novel_gene_1154	18.1818	0	Highly_in_Solo
Solo_Wild	Novel_gene_1158	18.1818	0	Highly_in_Solo
Solo_Wild	Novel_gene_1159	18.1818	0	Highly_in_Solo
Solo_Wild	Novel_gene_1163	18.1818	0	Highly_in_Solo
Solo_Wild	Novel_gene_1164	18.1818	0	Highly_in_Solo
Solo_Wild	Novel_gene_1174	56.8182	8.16327	Highly_in_Solo
Solo_Wild	Novel_gene_1175	52.2727	12.2449	Highly_in_Solo
Solo_Wild	Novel_gene_1176	56.8182	12.2449	Highly_in_Solo
Solo_Wild	Novel_gene_1177	45.4545	8.16327	Highly_in_Solo
Solo_Wild	Novel_gene_1178	47.7273	6.12245	Highly_in_Solo
Solo_Wild	Novel_gene_1194	18.1818	0	Highly_in_Solo
Solo_Wild	Novel_gene_1223	22.7273	0	Highly_in_Solo
Solo_Wild	Novel_gene_1264	18.1818	0	Highly_in_Solo
Solo_Wild	Novel_gene_1289	18.1818	0	Highly_in_Solo
Solo_Wild	Novel_gene_1293	18.1818	0	Highly_in_Solo
Solo_Wild	Novel_gene_1294	18.1818	0	Highly_in_Solo
Solo_Wild	Novel_gene_1300	18.1818	0	Highly_in_Solo
Solo_Wild	Novel_gene_1317	15.9091	75.5102	Lowly_in_Solo
Solo_Wild	Novel_gene_1329	0	38.7755	Lowly_in_Solo
Solo_Wild	Novel_gene_1332	18.1818	65.3061	Lowly_in_Solo
Solo_Wild	Novel_gene_1335	2.27273	73.4694	Lowly_in_Solo
Solo_Wild	Novel_gene_1344	88.6364	16.3265	Highly_in_Solo
Solo_Wild	Novel_gene_1347	9.09091	95.9184	Lowly_in_Solo
Solo_Wild	Novel_gene_1352	0	22.449	Lowly_in_Solo
Solo_Wild	Novel_gene_1355	34.0909	2.04082	Highly_in_Solo
Solo_Wild	Novel_gene_1359	2.27273	77.551	Lowly_in_Solo
Solo_Wild	Novel_gene_1360	0	22.449	Lowly_in_Solo
Solo_Wild	Novel_gene_1363	0	42.8571	Lowly_in_Solo
Solo_Wild	Novel_gene_1366	6.81818	44.898	Lowly_in_Solo
Solo_Wild	Novel_gene_1371	0	36.7347	Lowly_in_Solo
Solo_Wild	Novel_gene_1372	0	36.7347	Lowly_in_Solo
Solo_Wild	Novel_gene_1375	0	36.7347	Lowly_in_Solo
Solo_Wild	Novel_gene_1382	20.4545	83.6735	Lowly_in_Solo
Solo_Wild	Novel_gene_1389	2.27273	77.551	Lowly_in_Solo
Solo_Wild	Novel_gene_1392	0	61.2245	Lowly_in_Solo
Solo_Wild	Novel_gene_1398	4.54545	53.0612	Lowly_in_Solo
Solo_Wild	Novel_gene_1401	0	75.5102	Lowly_in_Solo
Solo_Wild	Novel_gene_1402	0	36.7347	Lowly_in_Solo
Solo_Wild	Novel_gene_1405	4.54545	36.7347	Lowly_in_Solo
Solo_Wild	Novel_gene_1409	0	32.6531	Lowly_in_Solo
Solo_Wild	Novel_gene_1414	2.27273	65.3061	Lowly_in_Solo
Solo_Wild	Novel_gene_1416	18.1818	100	Lowly_in_Solo
Solo_Wild	Novel_gene_1419	0	18.3673	Lowly_in_Solo
Solo_Wild	Novel_gene_1421	0	18.3673	Lowly_in_Solo
Solo_Wild	Novel_gene_1424	0	48.9796	Lowly_in_Solo
Solo_Wild	Novel_gene_1426	0	18.3673	Lowly_in_Solo
Solo_Wild	Novel_gene_1427	0	40.8163	Lowly_in_Solo
Solo_Wild	Novel_gene_1428	0	18.3673	Lowly_in_Solo
Solo_Wild	Novel_gene_1430	0	28.5714	Lowly_in_Solo
Solo_Wild	Novel_gene_1442	0	28.5714	Lowly_in_Solo
Solo_Wild	Novel_gene_1445	0	42.8571	Lowly_in_Solo
Solo_Wild	Novel_gene_1450	9.09091	95.9184	Lowly_in_Solo
Solo_Wild	Novel_gene_1454	4.54545	48.9796	Lowly_in_Solo
Solo_Wild	Novel_gene_1461	4.54545	38.7755	Lowly_in_Solo
Solo_Wild	Novel_gene_1468	0	59.1837	Lowly_in_Solo
Solo_Wild	Novel_gene_1469	0	18.3673	Lowly_in_Solo
Solo_Wild	Novel_gene_1471	4.54545	48.9796	Lowly_in_Solo
Solo_Wild	Novel_gene_1483	0	53.0612	Lowly_in_Solo
Solo_Wild	Novel_gene_1488	9.09091	53.0612	Lowly_in_Solo
Solo_Wild	Novel_gene_1495	4.54545	85.7143	Lowly_in_Solo
Solo_Wild	Novel_gene_1496	95.4545	30.6122	Highly_in_Solo
Solo_Wild	Novel_gene_1498	100	12.2449	Highly_in_Solo
Solo_Wild	Novel_gene_1511	4.54545	81.6327	Lowly_in_Solo
Solo_Wild	Novel_gene_1516	0	42.8571	Lowly_in_Solo
Solo_Wild	Novel_gene_1523	4.54545	61.2245	Lowly_in_Solo

## Sheet: Table S8. 
Table S8. Tissue-specific expression index analysis results for multiple tissues and organs of papaya.
Preferred Sample	TAU Index	Gene	Cutting	Gynoecium	Hypocotyl	Callus	Shoot	Fruit	Root	Sap	Leaf	Pulp
Hypocotyl	0.774543	Cp_zihui00001	0	1.7054	6.30443	3.51251	2.69331	0.948886	3.28857	0	0.277181	0.366524
callus	0.591492	Cp_zihui00002	55.2255	147.465	41.1131	152.775	121.674	14.3481	61.9995	52.4217	33.8612	33.5816
callus	0.463956	Cp_zihui00003	1.6209	4.70346	1.5515	5.00765	4.93301	0.452943	3.39908	2.17341	4.95135	0.373242
gynoecium	0.60561	Cp_zihui00004	19.2768	139.951	30.8439	127.562	137.431	14.9479	40.6354	56.322	50.374	19.3636
Shoot	0.591954	Cp_zihui00005	17.697	66.1486	73.4263	128.509	159.591	18.3839	123.104	56.6651	65.8458	36.3042
Hypocotyl	0.556573	Cp_zihui00006	25.2129	25.581	63.7448	54.6547	36.2101	10.9122	33.8065	47.7816	9.42416	10.8125
Hypocotyl	0.904159	Cp_zihui00007	0.539568	5.0584	122.883	30.1242	13.6948	0	41.135	14.5819	0.861298	0
cutting	0.640633	Cp_zihui00008	49.948	20.7293	11.7362	11.0776	14.7466	31.0944	21.5853	26.937	19.4865	4.1541
gynoecium	0.520398	Cp_zihui00009	9.05637	75.0708	45.1999	72.8543	71.0412	6.90192	45.9691	19.7255	32.079	21.2094
Hypocotyl	0.780378	Cp_zihui00010	2.29692	3.28308	29.9261	21.4974	4.8061	3.45322	13.3208	0.230371	3.39167	6.87232
fruit	0.719039	Cp_zihui00011	3.41726	2.0073	0.296819	5.65574	2.21906	8.544	0	1.96295	3.32774	2.71787
gynoecium	0.480526	Cp_zihui00012	11.7788	17.7646	12.2586	8.9569	10.8481	5.04096	7.56371	1.98538	13.3971	11.2248
Sap	0.628012	Cp_zihui00013	12.2173	24.4437	6.61151	32.851	33.9348	41.0327	37.9648	67.1086	20.0355	15.5815
Hypocotyl	0.895902	Cp_zihui00014	0.543516	1.12654	3.20347	0.214177	0.136855	0	0.561463	0.0807066	0.338026	0
Shoot	0.310253	Cp_zihui00015	6.3807	10.3162	8.45258	10.1608	12.442	4.44951	12.0159	10.0649	7.76413	7.63177
gynoecium	0.931334	Cp_zihui00016	1.03359	38.8745	0.568582	4.50468	16.821	0	0.533859	0	0.562462	0
gynoecium	0.514074	Cp_zihui00017	41.5835	73.7449	26.9471	43.9562	45.0794	2.01795	43.889	60.6436	54.9734	3.421
Leaf	0.627743	Cp_zihui00018	91.7951	33.1557	99.9628	14.8933	17.6415	4.71719	36.1262	66.1518	113.592	16.1263
Root	0.79592	Cp_zihui00019	0.500346	1.74505	0.550485	4.55453	1.94752	0	5.13637	0	0.13614	0
Sap	0.704217	Cp_zihui00020	19.3258	98.0121	143.607	48.4487	40.0595	28.1225	73.9427	189.039	19.8791	31.8344
Leaf	0.977401	Cp_zihui00021	0	0	0	0	0	0	0.028366	0	0.139467	0
fruit	0.686562	Cp_zihui00022	9.87117	38.8343	24.7616	40.5981	46.1644	80.9587	16.2644	12.0046	14.7006	25.1807
callus	0.467288	Cp_zihui00023	5.83074	20.0086	11.3185	22.8498	20.3376	4.30744	13.9331	18.9656	9.7135	5.13615
Sap	0.726594	Cp_zihui00024	93.1823	95.2997	74.1537	93.5755	67.4107	40.0002	103.196	305.477	135.222	49.6334
gynoecium	0.912714	Cp_zihui00025	0	34.245	4.85281	10.3683	2.0281	0	8.12237	0	1.53062	0
gynoecium	0.569958	Cp_zihui00026	21.7997	70.4791	23.6987	35.6023	31.8164	16.5991	37.5326	60.155	23.9144	21.6627
Hypocotyl	0.689374	Cp_zihui00027	2.89656	11.4531	13.5895	1.48384	5.54299	0.616694	1.36786	0.172044	12.8503	1.60791
Hypocotyl	0.759929	Cp_zihui00028	1.41881	12.3709	20.1953	5.77265	9.84671	0.495588	11.8627	0.23043	1.19031	0.446669
Leaf	0.761259	Cp_zihui00029	39.4626	22.5889	5.59499	17.0576	13.6841	18.6632	10.9269	44.1372	85.8258	12.2955
Hypocotyl	0.9618	Cp_zihui00030	0	0.764318	8.87032	0	0.036578	0	0.0643136	0.129425	2.0102	0.0448
gynoecium	0.494075	Cp_zihui00031	25.5804	48.6882	10.9135	35.6624	36.3529	18.9567	35.1098	12.0157	26.1857	20.9158
cutting	0.598394	Cp_zihui00032	48.585	9.87999	27.1565	18.0414	26.2808	11.1561	12.1035	14.6955	30.926	25.3684
Hypocotyl	0.530739	Cp_zihui00033	16.9026	39.4205	52.7454	30.3581	18.7926	7.20137	43.7693	9.29664	39.2948	17.7262
gynoecium	0.570847	Cp_zihui00034	5.04966	35.1239	9.64752	25.0261	23.9806	9.91459	21.4392	12.4576	12.3752	15.7711
gynoecium	0.383543	Cp_zihui00035	10.4995	24.0981	10.1484	21.2714	12.7207	8.28802	23.5306	23.43	11.9438	11.8665
Hypocotyl	0.722127	Cp_zihui00036	70.4833	45.2533	112.6	20.834	29.5223	27.2543	19.3714	12.5438	47.5367	8.79627
callus	0.721251	Cp_zihui00037	8.83399	72.8673	25.1557	120.856	77.8963	6.49985	55.0225	18.8662	23.5518	14.5032
gynoecium	0.712349	Cp_zihui00038	9.29913	76.7079	50.928	28.1952	31.5471	3.56251	32.0335	4.11186	34.3484	4.55996
Sap	0.43556	Cp_zihui00039	18.2598	13.8542	11.5427	17.2312	14.6099	10.481	14.933	25.348	16.3578	11.4971
Shoot	0.814729	Cp_zihui00040	0.876815	71.0498	8.149	97.9667	125.724	0.064478	26.8512	0.635572	3.99298	0.0498115
callus	0.918011	Cp_zihui00041	6.60716	5.02772	6.278	108.523	31.7607	0	15.0468	0	14.9268	0.432221
Hypocotyl	0.358125	Cp_zihui00042	22.3413	11.1527	26.0721	21.6972	16.0616	10.6377	20.9038	10.7208	23.7976	13.3029
gynoecium	1	Cp_zihui00043	0	0.328974	0	0	0	0	0	0	0	0
gynoecium	0.921693	Cp_zihui00044	0.260939	26.2101	3.3015	4.75053	4.75254	2.43055	1.61733	0.135614	0.283997	0.938842
Shoot	0.930245	Cp_zihui00045	0	0.217971	0	0.646474	1.37695	0	0	0	0	0
cutting	0.828908	Cp_zihui00046	43.3268	1.02983	34.194	2.86924	6.30844	0.156272	7.40903	0.0435965	8.15597	6.54938
gynoecium	0.687004	Cp_zihui00047	7.39354	53.8065	28.7593	12.7194	20.0487	1.95602	8.36077	51.4763	19.157	1.69998
gynoecium	0.792842	Cp_zihui00048	1.09964	34.486	9.98111	16.1673	12.3398	0.0512136	14.5685	8.05812	1.59575	0.435207
Sap	0.919431	Cp_zihui00049	8.46761	38.8859	28.0248	20.2174	15.4549	66.3953	54.7776	382.576	19.9174	25.2718
Sap	0.574085	Cp_zihui00050	16.3762	23.0482	24.116	17.2294	10.1748	23.8256	29.6046	49.3333	24.4479	20.2833
callus	0.590889	Cp_zihui00051	6.13849	9.40011	4.59404	18.7439	8.76467	4.45455	4.90336	6.6402	6.81041	17.3092
fruit	0.492887	Cp_zihui00052	14.7472	21.3613	24.8337	28.302	21.6838	43.8762	28.1791	25.0517	8.03939	28.0537
Hypocotyl	0.882008	Cp_zihui00053	1.08176	2.06966	4.33557	0.0852551	0	0	0.638557	0	0.728834	0
Root	0.389612	Cp_zihui00054	31.2725	57.481	35.6342	66.3639	53.739	23.4228	71.6257	37.9108	51.2048	36.4462
callus	0.642713	Cp_zihui00055	3.2753	5.16402	5.51967	18.0119	7.88054	4.74572	10.2578	5.94426	4.39461	10.7368
cutting	0.728866	Cp_zihui00056	60.775	9.68979	12.179	3.43268	11.5622	26.957	12.7058	0.526427	41.2622	29.9883
Sap	0.620816	Cp_zihui00057	18.7656	23.9015	12.3843	14.6887	13.6921	46.5079	11.8798	61.0814	21.297	45.3332
cutting	0.827731	Cp_zihui00058	44.1712	11.1293	2.72441	0.516908	1.06166	1.62082	2.07408	23.1999	24.1344	2.02269
cutting	0.733482	Cp_zihui00059	15.5924	2.17526	14.4149	2.26999	5.47111	0.201719	3.5794	6.0777	1.96415	1.24668
pulp	0.609864	Cp_zihui00060	177.996	236.347	232.305	341.63	206.634	25.1403	469.479	392.329	499.027	735.039
Leaf	0.685354	Cp_zihui00061	3.01802	7.18568	2.3981	9.87893	5.75292	5.9347	4.05298	4.46154	16.0099	2.65434
cutting	0.799008	Cp_zihui00062	7.21221	1.9474	1.91974	0.962624	1.64026	0	2.10292	0	4.47339	0
gynoecium	0.663706	Cp_zihui00063	1.10177	8.83107	2.53456	5.74674	4.8843	1.81928	3.62139	2.44659	1.83504	2.73884
Hypocotyl	0.772255	Cp_zihui00064	51.5743	23.5622	108.729	25.0461	20.7651	0.109554	38.9708	10.0553	52.4835	0.296221
callus	0.65436	Cp_zihui00065	8.60091	40.0171	10.7532	61.8078	37.0133	6.34672	23.5969	28.6778	30.1901	7.07326
callus	0.677065	Cp_zihui00066	10.5008	172.332	34.5498	180.984	165.59	11.7957	73.0668	15.3074	27.5963	15.2764
Hypocotyl	0.662237	Cp_zihui00067	32.0679	15.785	71.5257	39.3419	35.1514	5.05444	24.7004	12.7361	43.1699	9.42173
cutting	0.918556	Cp_zihui00068	45.911	9.26499	3.33568	0.358419	0.678587	0.0672397	0.111856	0.0375167	19.7463	0.051945
gynoecium	0.606223	Cp_zihui00069	0.437588	1.58722	0	0.844934	1.54256	0	1.07359	1.25081	0.39688	0.0787207
Root	0.818081	Cp_zihui00070	1.92936	1.29197	2.65338	3.61895	0.340064	3.41455	14.3501	1.90517	1.39991	6.94174
Sap	0.587087	Cp_zihui00071	18.0907	92.0333	118.597	46.4423	55.8987	2.81709	49.6152	133.892	111.402	2.67545
Hypocotyl	0.526579	Cp_zihui00072	12.5705	37.6061	70.4095	53.5314	51.26	8.75567	40.999	26.604	54.0983	14.5749
cutting	0.299762	Cp_zihui00073	64.2641	33.0573	61.7023	44.4626	44.6516	40.0912	50.575	47.6245	32.5969	50.24
callus	0.58744	Cp_zihui00074	1.31276	3.29652	0.361079	3.44009	0.77128	0.305698	2.37319	2.21735	1.19064	0.944649
Sap	0.990154	Cp_zihui00075	3.39568	6.63212	1.86798	2.10751	2.24443	8.30275	6.57714	612.601	11.5492	11.6066
Hypocotyl	0.60507	Cp_zihui00076	62.7463	314.099	841.86	499.642	412.562	65.7516	434.663	266.396	827.192	109.227
Root	0.8288	Cp_zihui00077	6.42358	0.210856	4.46902	4.16915	2.71951	0	12.5883	0	1.26802	0.135951
Sap	0.555993	Cp_zihui00078	0.828215	2.71524	0.882734	2.31312	2.2201	0.819668	2.32606	4.27745	4.09387	0.89396
Shoot	0.783473	Cp_zihui00080	41.564	43.9465	12.9279	135.029	166.569	28.0032	19.5958	19.9448	8.16306	15.4267
cutting	0.896773	Cp_zihui00081	101.049	3.5985	2.83792	8.6449	22.6185	0.360397	2.73122	45.2442	5.8019	2.04174
Shoot	0.775387	Cp_zihui00082	1.88894	5.32402	1.0215	9.14925	18.6973	0.626255	4.20028	7.28795	6.1792	2.11952
cutting	0.750639	Cp_zihui00083	55.256	31.6187	22.295	10.7298	11.4269	2.25144	5.54547	8.93948	28.7745	2.42695
gynoecium	0.991644	Cp_zihui00084	0	0.594987	0	0	0.0447453	0	0	0	0	0
Root	0.506648	Cp_zihui00085	4.74893	10.9464	9.55694	12.8889	10.0668	4.51237	16.788	9.6615	6.44124	5.71835
callus	0.627032	Cp_zihui00086	10.6708	38.4817	21.6825	59.6415	40.4765	7.57883	33.8617	17.8851	18.8844	10.678
Hypocotyl	0.863364	Cp_zihui00087	0.31941	0.4456	3.86559	0.704851	0.516068	0.371898	0.412446	0.249003	1.27466	0.459687
callus	0.733875	Cp_zihui00088	0	0.801411	0.658358	1.18844	0.281256	0	0	0.49759	0.607854	0
Leaf	0.626487	Cp_zihui00090	1.13533	2.73692	0.52462	3.70793	3.62865	1.35362	1.80613	4.90917	6.42539	1.79733
gynoecium	0.579478	Cp_zihui00091	2.40172	6.93766	1.60616	2.75389	3.5415	0.482514	3.40532	5.18862	5.92837	0.948841
Hypocotyl	0.883747	Cp_zihui00092	0.196509	0.657948	3.89162	0.216822	0	0.183041	0.811992	0.510644	1.21196	0.282812
callus	0.476387	Cp_zihui00093	49.5001	175.492	92.0298	216.598	132.508	45.5986	194.661	121.928	105.212	103.792
Hypocotyl	0.475877	Cp_zihui00094	17.1122	46.9529	59.4203	20.8586	23.8828	24.5706	39.7214	50.9352	28.8567	27.4017
callus	0.601075	Cp_zihui00095	168.041	429.142	308.092	944.112	501.389	410.69	678.737	347.206	220.59	325.781
Shoot	0.555886	Cp_zihui00096	41.658	42.343	64.1655	66.059	108.58	33.4795	56.2637	71.5711	26.0045	32.454
Sap	0.699331	Cp_zihui00097	208.851	197.582	97.1643	22.9304	50.1766	144.901	75.6362	555.339	499.115	206.403
Leaf	0.725657	Cp_zihui00098	0	0	0	0	0	0.255627	0.141749	0.142628	0.298687	0.19748
Sap	0.983252	Cp_zihui00099	0	0	0	0	0.173986	0	0	1.15429	0	0
cutting	0.979172	Cp_zihui00100	2205.39	0.944926	0	0	0.198974	0.473181	0.43731	0	411.226	0.12185
Sap	0.53393	Cp_zihui00101	31.6508	80.8251	55.0892	72.5691	64.3154	23.8548	80.672	109.559	24.9483	25.6348
Shoot	0.793216	Cp_zihui00102	0.527159	1.76502	0.676649	4.12001	8.41401	1.47309	2.94973	0.502282	1.17936	2.46569
Sap	0.628403	Cp_zihui00103	19.8024	26.8128	42.6576	11.712	6.42862	21.0486	42.3562	73.0611	29.6209	43.9041
Root	0.992431	Cp_zihui00104	0	0.105742	0.15636	0.104539	0.0556653	0	6.70437	0	0.0343727	0
cutting	0.770301	Cp_zihui00105	309.036	20.6559	76.1242	1.12643	4.17928	0.368102	296.686	0.445	239.284	0
Hypocotyl	0.835083	Cp_zihui00106	101.511	22.5827	176.599	10.2561	13.5531	11.6147	26.9038	25.3622	32.6325	17.7008
Leaf	0.329965	Cp_zihui00107	12.5127	14.4276	11.5067	16.0309	14.3044	5.54672	17.0917	11.0473	18.0895	6.61739
Leaf	0.894403	Cp_zihui00108	5.62599	2.98507	5.20042	0	1.11083	0	0.54783	0.047933	16.3284	0
gynoecium	0.948578	Cp_zihui00109	0	0.165252	0	0	0	0	0.0764784	0	0	0
callus	0.943288	Cp_zihui00110	0.0684613	0.305628	0.188304	6.83617	2.17202	0.0637692	0.388971	0.177902	0.124185	0
cutting	0.535797	Cp_zihui00111	50.804	11.34	35.4651	41.8459	46.7627	4.10858	40.0731	9.57896	18.0596	5.01609
callus	0.433596	Cp_zihui00112	6.74639	21.4116	24.5868	38.2073	30.9042	3.73113	28.3122	33.7471	32.7355	12.5917
Leaf	0.642052	Cp_zihui00113	38.4695	48.0205	23.1163	30.6882	30.7919	22.1615	29.6664	3.69212	77.0029	21.4609
gynoecium	0.680018	Cp_zihui00114	1.43614	10.0176	3.95015	4.15955	4.64073	6.35415	1.29812	0.0932981	0.716399	6.20059
No_TAU	0	Cp_zihui00115	0	0	0	0	0	0	0	0	0	0
Leaf	1	Cp_zihui00116	0	0	0	0	0	0	0	0	0.0659955	0
Root	0.893135	Cp_zihui00117	0	0.406048	0	0	0	0	0.657714	0.0945421	0.131991	0
Root	0.770749	Cp_zihui00118	46.4129	31.4893	33.4152	48.4201	67.0939	1.5242	127.599	7.62816	24.4656	2.81886
No_TAU	0	Cp_zihui00119	0	0	0	0	0	0	0	0	0	0
Root	1	Cp_zihui00120	0	0	0	0	0	0	0.231589	0	0	0
No_TAU	0	Cp_zihui00121	0	0	0	0	0	0	0	0	0	0
No_TAU	0	Cp_zihui00122	0	0	0	0	0	0	0	0	0	0
No_TAU	0	Cp_zihui00123	0	0	0	0	0	0	0	0	0	0
No_TAU	0	Cp_zihui00124	0	0	0	0	0	0	0	0	0	0
callus	0.811511	Cp_zihui00125	0	0.500411	0	0.74208	0.52686	0	0.231589	0	0	0
Shoot	0.863568	Cp_zihui00127	0.0289668	6.62738	0.876412	28.7169	36.0456	0.188871	7.40601	0.0903268	0.241703	0.0833766
gynoecium	0.869613	Cp_zihui00128	0.0608691	0.679335	0.0669687	0.100741	0.143048	0.0566973	0.0943184	0.0316345	0.242909	0
Leaf	0.848674	Cp_zihui00129	19.976	11.4132	1.95464	14.0325	11.5836	3.26933	10.2283	8.2424	63.0543	5.17607
No_TAU	0	Cp_zihui00130	0	0	0	0	0	0	0	0	0	0
pulp	0.537283	Cp_zihui00131	0.595656	1.99436	0.49151	1.86214	0.641598	0.369888	1.28193	0.10319	1.58472	2.14314
fruit	0.957081	Cp_zihui00132	0	0	0	0	0	0.835287	0	0	0	0.322644
gynoecium	1	Cp_zihui00133	0	0.296077	0	0	0	0	0	0	0	0
gynoecium	0.796892	Cp_zihui00134	0.400155	7.741	1.68764	6.76992	3.99671	0.124243	1.10231	0.069322	0	0
cutting	0.510314	Cp_zihui00135	120.358	64.4331	86.9515	82.3424	62.5112	32.144	64.6595	19.6301	78.2412	39.5252
gynoecium	0.437326	Cp_zihui00136	10.972	23.3923	9.38446	15.022	14.0277	3.73488	19.0724	22.3356	16.1733	7.73792
Leaf	0.596342	Cp_zihui00137	6.11996	12.4023	18.162	12.7943	12.5847	1.65015	19.382	17.7864	28.1037	1.21685
Leaf	0.417718	Cp_zihui00138	6.35966	14.7415	11.4224	17.3926	19.1294	2.22775	17.6033	7.85339	19.2268	4.02874
callus	0.481222	Cp_zihui00139	28.0556	49.9709	33.3868	81.8743	51.603	18.9863	78.3105	69.3932	39.0513	13.5139
cutting	0.71878	Cp_zihui00140	17.0989	3.95631	1.83535	11.6189	15.314	0.194232	2.26179	3.79304	3.25295	1.05035
Shoot	0.661913	Cp_zihui00141	0	0.913471	0.118487	1.0932	1.44263	0.481505	0.511753	0	0.0312563	1.23993
fruit	0.538003	Cp_zihui00142	20.8255	34.5053	26.2937	32.4426	22.6922	73.3199	41.1782	49.4915	23.4978	53.9355
cutting	0.426875	Cp_zihui00143	92.9481	55.5158	57.1466	84.1297	68.7155	31.9961	37.9096	54.5146	47.0018	42.5083
Leaf	0.669206	Cp_zihui00144	20.4092	29.1778	8.64623	13.2726	16.1869	2.7678	12.0359	0.853433	35.6406	2.75718
callus	0.630066	Cp_zihui00145	0.166615	2.08266	0.641589	3.69512	2.5843	0.124156	1.58347	2.26871	2.61127	0.239788
Leaf	0.695717	Cp_zihui00146	10.4935	27.2666	6.05582	24.861	17.966	9.32456	13.0844	8.59864	47.0377	11.1643
Sap	0.665548	Cp_zihui00147	2.71207	21.4761	16.2335	17.8119	17.1101	2.46605	9.5722	29.9687	1.75698	1.06872
callus	0.73816	Cp_zihui00148	3.92747	24.3034	3.87182	64.8084	53.7118	6.88194	7.81303	31.0014	8.92995	12.284
callus	0.554735	Cp_zihui00149	9.14753	16.1567	8.79463	26.3207	14.9398	6.33181	14.9763	17.6425	11.5695	5.91817
pulp	0.58618	Cp_zihui00150	13.5688	19.9973	12.4404	22.3611	12.6734	22.037	22.1933	26.1282	18.302	45.5651
callus	0.829158	Cp_zihui00151	2.94269	6.26986	1.91311	17.8577	3.14345	0.249182	5.80336	4.03194	2.91157	0.192502
cutting	0.902465	Cp_zihui00153	87.3513	1.15274	0.750818	0.36631	0.411781	0	0.533487	1.26531	72.0388	0.159266
Hypocotyl	0.675262	Cp_zihui00154	7.70277	18.6964	28.476	18.7512	14.5578	0	13.3824	0.89583	8.69611	0.542654
Root	0.521057	Cp_zihui00155	24.4505	98.2729	54.0629	57.235	66.774	32.0766	111.634	49.4492	47.9748	50.9008
pulp	0.423407	Cp_zihui00156	54.2175	150.185	83.9183	53.8766	122.826	71.2668	74.5146	122.126	47.4756	150.387
Sap	0.987762	Cp_zihui00157	1.16359	2.89695	4.87456	0.148138	0.0525873	3.91849	4.94672	217.936	5.35789	0.644079
Sap	0.895835	Cp_zihui00158	0	0.686555	0.253802	0.339373	2.07817	0.572999	0.476604	5.3551	0.50214	0.110665
Hypocotyl	0.965225	Cp_zihui00159	0	0	0.726317	0	0	0	0.22732	0	0	0
Sap	0.705207	Cp_zihui00160	0.139472	1.86791	0.479527	1.00028	0.532631	0.747001	1.58485	3.78738	2.5426	1.15417
Root	0.538986	Cp_zihui00161	32.8242	44.7337	67.3271	23.5684	40.8958	13.0595	80.2547	72.2659	18.4907	19.8217
cutting	0.885975	Cp_zihui00162	91.092	10.5124	0.918249	12.103	3.85279	0.222118	1.53959	0.185897	63.9749	0.171594
Shoot	0.732784	Cp_zihui00163	0.805937	4.49737	1.99507	1.11155	8.75989	3.75351	0.832549	6.91114	0	1.15989
pulp	0.719683	Cp_zihui00164	22.5375	3.26794	2.73342	2.90443	3.70132	35.6494	5.19409	6.56363	42.4485	49.5471
Leaf	0.575625	Cp_zihui00165	17.2904	23.312	7.66031	19.4618	13.4311	2.26989	16.7825	20.6861	32.3743	2.75561
gynoecium	0.808188	Cp_zihui00166	3.40983	43.4968	8.99127	16.2774	17.4011	1.70619	14.3226	2.79735	9.02741	1.15586
Leaf	0.368658	Cp_zihui00167	48.5513	47.6968	26.0686	30.4738	33.6493	23.4243	30.5582	46.386	59.2754	49.9995
Sap	0.761319	Cp_zihui00168	0.875334	6.27289	0.912364	4.19366	5.00746	1.45903	3.21242	12.1632	2.17279	2.02225
callus	0.428367	Cp_zihui00169	11.3536	43.9767	24.9826	45.4416	45.1239	12.6491	21.2722	26.6106	18.9795	28.8349
Shoot	0.894467	Cp_zihui00170	0	2.22058	0	0	2.33794	0	0	0	0	0
gynoecium	0.877176	Cp_zihui00171	1.60922	41.698	11.3156	2.27734	17.9225	0.325854	10.6246	0.399986	0.913784	0.704853
Leaf	0.463864	Cp_zihui00172	13.0868	10.5976	4.15206	13.768	7.04512	13.8341	14.6194	23.0932	25.9029	24.7912
gynoecium	0.576283	Cp_zihui00173	8.89019	27.8667	12.3797	14.6651	16.497	5.05599	16.9126	14.9437	10.4422	6.48173
cutting	0.92544	Cp_zihui00174	747.653	8.05569	0.266685	0.62405	0.664593	0.150521	0.528619	1.09179	490.168	0.155044
gynoecium	0.708604	Cp_zihui00175	0.755225	14.2085	4.67681	8.45193	7.49241	0.884355	6.92115	3.54372	2.25452	2.28249
Hypocotyl	0.710907	Cp_zihui00176	17.4241	24.6442	46.6895	15.1443	15.5809	3.0112	16.6693	19.364	7.1959	2.44454
callus	0.347151	Cp_zihui00177	17.416	16.6424	17.5332	24.6797	15.5157	8.27024	16.5212	17.3336	17.5923	18.1842
callus	0.390595	Cp_zihui00178	5.99527	7.3954	10.4727	15.667	9.33117	7.83772	11.3543	10.0581	11.6764	11.8071
Sap	0.741457	Cp_zihui00179	23.6948	48.8479	31.8181	33.2223	30.639	36.6241	46.3357	142.074	45.3085	34.101
Root	0.449517	Cp_zihui00180	15.3828	33.6904	34.5648	29.2103	32.6804	15.3616	49.9388	34.5099	30.2741	21.7395
Sap	0.723695	Cp_zihui00181	6.19689	21.3867	28.1106	8.73087	13.527	8.12544	16.8778	50.2787	13.7224	8.35243
cutting	0.510288	Cp_zihui00182	41.1906	27.7492	35.6832	9.23596	8.66737	12.0687	33.875	7.62394	29.2656	17.3746
Root	0.443371	Cp_zihui00183	3.11685	25.3313	15.2995	25.6604	16.6689	5.28538	26.7076	24.8796	8.64017	8.91389
Sap	0.514705	Cp_zihui00184	727.524	885.666	366.759	628.115	610.365	347.72	780.416	1337.38	790.522	704.127
Sap	0.420723	Cp_zihui00185	19.8168	47.3	21.253	39.2286	36.0537	8.06595	26.062	47.644	19.6951	30.9165
callus	0.261303	Cp_zihui00186	14.5868	23.4882	17.865	25.443	24.9002	7.73989	17.3737	22.2714	17.2185	23.7085
fruit	0.890979	Cp_zihui00187	6.54361	13.0115	13.0317	26.9607	17.5315	124.892	16.9313	6.24199	10.6678	11.6227
Sap	0.688042	Cp_zihui00188	45.4513	70.4505	45.3223	84.4995	66.1403	17.9438	48.3513	161.843	55.3801	20.8552
Shoot	0.850916	Cp_zihui00189	7.11197	0.43612	5.07312	46.9101	52.8505	0.0727971	6.90277	0.97482	3.43074	0
callus	0.898778	Cp_zihui00190	0	0.184408	0	0.273465	0.0647182	0	0	0	0	0
callus	0.407525	Cp_zihui00191	24.6756	36.4642	31.5264	50.86	34.4986	15.5712	43.6443	17.6531	30.4203	36.7455
callus	0.798927	Cp_zihui00192	0.625374	0.648101	0.147438	3.30222	3.17558	0	0.50759	0.162508	0.25929	0.450012
Hypocotyl	0.799383	Cp_zihui00193	27.8848	7.25858	40.5739	10.2595	8.84826	0.776182	7.57932	4.77438	5.04341	0.833629
pulp	0.764343	Cp_zihui00194	5.34136	6.43818	3.58473	21.9827	11.0778	25.0257	2.59333	2.38735	6.10403	39.8579
cutting	0.963588	Cp_zihui00195	2761.03	83.5209	23.7727	164.105	276.999	9.64709	79.1292	66.235	195.167	6.23257
pulp	0.399597	Cp_zihui00196	206.504	383.715	327.315	540.529	390.798	297.982	584.124	621.962	314.836	678.76
Leaf	0.77836	Cp_zihui00197	25.7125	46.4613	23.911	40.1912	41.3636	5.1322	31.9371	37.8623	130.151	7.04853
callus	0.841594	Cp_zihui00198	1.25114	0.543023	0.611784	21.9724	15.6407	0.129488	11.1294	0.180621	1.58865	0.250084
gynoecium	0.693977	Cp_zihui00199	0.279864	1.17129	0.192443	1.08077	0.49328	0.456195	0.433657	0.0363623	0.203063	0.0503467
pulp	0.608621	Cp_zihui00200	4.34107	12.7823	12.6007	8.20378	8.4383	38.1126	6.70277	34.4898	24.5114	42.6363
Leaf	0.516683	Cp_zihui00201	31.1048	8.28204	22.9918	12.6582	34.4281	11.0701	23.438	30.026	41.177	5.11486
gynoecium	0.51802	Cp_zihui00202	36.3355	70.1725	29.0641	41.8657	39.2919	11.0683	46.5768	16.3067	53.0581	30.8283
pulp	0.705468	Cp_zihui00203	18.7813	36.7586	46.3561	19.6287	15.6294	36.835	39.9408	45.8848	24.1574	107.127
gynoecium	1	Cp_zihui00204	0	0.390431	0	0	0	0	0	0	0	0
gynoecium	0.945076	Cp_zihui00205	0	0.161864	0	0.0800116	0	0	0	0	0	0
Root	0.979485	Cp_zihui00206	0	0.231712	0	0.0763589	0.0813198	0	2.10897	0	0	0
cutting	0.814648	Cp_zihui00207	4.10993	0.855189	0.574802	1.49877	2.25097	0	0.755579	0.0362032	0.884514	0
callus	0.887789	Cp_zihui00208	0	0.261244	1.07306	3.3145	1.65031	0	0.36271	0	0	0
pulp	0.537952	Cp_zihui00209	1.14958	32.7658	18.3393	23.0752	8.31269	31.053	15.1183	16.1312	1.44365	35.4434
Leaf	0.772474	Cp_zihui00210	25.3568	9.00795	2.87743	4.56741	5.51541	3.03303	5.85072	6.58914	33.8685	6.55575
Shoot	0.407595	Cp_zihui00211	93.6858	226.128	85.0745	210.673	226.414	34.6455	150.008	225.499	131.539	49.9073
Hypocotyl	0.985555	Cp_zihui00212	0	0.540075	29.0541	0.705553	0.264002	0	2.24951	0.017964	0	0
Hypocotyl	0.944159	Cp_zihui00213	0	21.6614	49.9383	0.50988	2.35303	0	0.424332	0	0.149022	0
Root	0.685678	Cp_zihui00214	0.0740338	0.330504	0.692347	1.38867	0.608953	0.482718	1.72076	0.0384764	0.0268586	1.2253
callus	0.505449	Cp_zihui00215	13.3001	21.4547	12.8191	33.7275	22.8185	10.1503	22.7737	18.0067	17.5772	11.2193
callus	0.342363	Cp_zihui00216	19.1871	32.2865	20.5011	47.3132	45.9001	15.9868	45.5094	40.5323	40.0323	20.0985
Root	0.689807	Cp_zihui00217	5.55141	17.8667	5.66383	3.65021	5.80259	0	21.3718	4.32772	16.7091	0.0929006
gynoecium	0.652056	Cp_zihui00218	5.65431	23.0378	5.83744	12.9262	10.1254	2.05621	9.46164	6.01814	16.6635	3.39993
Hypocotyl	0.407004	Cp_zihui00219	16.316	55.2162	68.0401	58.0198	45.3439	49.6044	39.1218	46.9241	23.625	28.956
gynoecium	0.367386	Cp_zihui00220	11.1537	39.4991	33.8643	33.9911	34.2776	14.7348	38.9698	17.6689	25.9517	14.2771
gynoecium	0.550946	Cp_zihui00221	9.90407	35.7548	17.9015	25.1451	25.9475	3.01234	18.5308	20.274	14.0424	9.74488
gynoecium	0.477659	Cp_zihui00222	3.43668	17.0581	7.66164	10.5276	13.6557	5.98108	11.9584	12.1266	8.53067	6.31264
Leaf	0.898427	Cp_zihui00223	320.916	39.7084	7.61859	16.9089	17.8301	63.5326	13.0769	9.58533	616.967	74.8282
Shoot	0.959083	Cp_zihui00224	9.60089	1.69187	1.11189	20.7684	100.346	0.235339	1.95748	0.131308	0.183321	1.27265
callus	0.299432	Cp_zihui00225	17.5167	30.9698	26.7455	31.1916	19.3602	12.2775	30.905	27.0406	18.4144	13.4368
pulp	0.645301	Cp_zihui00226	42.688	16.9544	9.07565	11.5648	10.8766	28.706	15.4679	21.4498	44.8405	63.1595
gynoecium	0.814387	Cp_zihui00227	5.04324	30.1711	4.22395	17.8216	15.2689	0.169283	3.77826	1.6293	1.78018	0.686578
cutting	0.631838	Cp_zihui00228	135.134	54.744	106.503	0.627234	8.11123	0.302578	47.1473	127.801	102.175	0.350629
gynoecium	0.610099	Cp_zihui00229	7.01305	22.6894	3.14268	20.4534	16.2036	3.44969	8.62842	9.99244	4.10226	6.63417
Hypocotyl	0.830999	Cp_zihui00230	1672.66	756.336	4047.57	432.685	284.7	265.056	861.388	965.455	729.344	188.773
gynoecium	0.737414	Cp_zihui00231	0	0.812612	0.066756	0.26779	0.570375	0.169552	0.125358	0	0.0220125	0.698584
Hypocotyl	0.935287	Cp_zihui00232	42.2754	9.73388	311.189	18.3991	25.8422	15.3841	25.1282	6.5055	19.6049	18.3693
Root	0.810425	Cp_zihui00233	0.172311	0.817316	0.284368	1.21203	1.29077	0.96301	3.15952	0.0895527	0.406332	0.154991
Hypocotyl	0.972141	Cp_zihui00234	0.427309	0.715353	146.21	3.53608	11.674	0	19.5328	0	0.620092	0.153743
callus	0.503709	Cp_zihui00235	5.32068	18.2944	6.3269	20.2508	18.0299	2.25274	19.9313	10.8096	8.48156	1.00552
callus	0.391116	Cp_zihui00236	20.0981	34.967	28.0419	49.881	35.8386	22.6149	34.1345	22.3565	25.4192	49.8751
callus	0.356905	Cp_zihui00237	11.4355	27.227	13.6871	31.0085	24.6349	11.9428	28.4588	23.9168	20.2656	17.9039
gynoecium	0.293739	Cp_zihui00238	8.64236	22.16	11.9457	21.3044	18.0929	20.7875	19.5223	7.76073	15.9149	16.8856
Sap	0.598927	Cp_zihui00240	21.426	27.7128	15.8981	33.1703	26.5916	34.8097	38.6478	68.1504	17.5649	30.1784
Leaf	0.7537	Cp_zihui00241	4.35758	0.540368	6.05939	1.202	5.26259	0	1.37545	0	8.5192	0.0871016
Shoot	0.992079	Cp_zihui00242	0	0.368178	0.725899	2.09295	54.2694	0	0.681569	0	0	0
cutting	0.927125	Cp_zihui00243	5025.52	326.701	13.1601	18.4978	23.4624	33.3373	6.12958	1.86007	2852.25	20.739
fruit	0.60428	Cp_zihui00244	160.788	17.579	26.8174	17.6543	12.2271	163.311	53.8933	61.2283	85.5332	145.909
Root	0.904152	Cp_zihui00245	1.51233	6.24504	69.1757	1.7938	2.3546	0.633906	135.917	28.3738	6.83077	0.326476
callus	0.602707	Cp_zihui00246	5.7345	16.688	8.01911	25.309	20.089	1.64737	9.71623	9.2473	15.6906	3.66369
callus	0.418431	Cp_zihui00247	2.55307	13.2971	4.16134	13.8109	9.87492	5.3507	12.674	8.20691	5.33437	10.8358
pulp	0.735361	Cp_zihui00248	2.20223	55.8745	158.015	14.6197	14.4482	79.317	24.1524	17.2634	56.0195	177.143
Shoot	0.544415	Cp_zihui00249	13.6888	11.0141	12.9591	14.2257	21.322	2.96527	4.93285	6.94884	9.00839	11.6829
callus	0.589018	Cp_zihui00250	18.9054	131.996	50.5351	170.182	116.497	18.5192	114.726	42.8536	76.5887	58.8554
Root	0.398241	Cp_zihui00251	5.94887	7.0879	4.4223	2.30619	5.19543	8.16198	8.96882	8.69023	2.59566	4.16504
Shoot	0.449963	Cp_zihui00252	1.31548	4.11082	1.18196	4.30597	4.84334	0.490127	2.74047	3.37278	4.53378	1.92475
cutting	0.689047	Cp_zihui00254	10.1622	3.58764	1.312	2.05945	4.93481	1.06247	5.62377	1.88622	3.19767	4.77555
gynoecium	0.787713	Cp_zihui00255	0	3.10881	0.437808	1.53672	2.33794	0	0.616607	0	1.01056	0
Shoot	0.812141	Cp_zihui00256	4.12182	8.51527	6.17514	40.3019	116.498	45.0917	6.09246	3.1221	6.80863	76.7378
cutting	0.568196	Cp_zihui00257	10.6821	3.61637	5.89335	2.89098	3.71642	2.19507	5.76567	6.77641	6.65393	4.00513
Leaf	0.811953	Cp_zihui00258	41.4139	25.337	18.6499	13.6899	16.0963	18.4913	28.3882	75.6021	149.114	14.6954
Shoot	0.486427	Cp_zihui00259	32.9306	29.9977	21.3923	26.7908	38.4991	4.17268	15.4829	13.1517	22.1648	11.8654
gynoecium	0.63739	Cp_zihui00260	1.82491	4.04108	2.46989	1.34236	1.49765	0.242834	3.6656	1.40007	0.577986	0.166753
cutting	0.816722	Cp_zihui00261	131.338	50.0156	6.46324	16.6674	9.22029	9.53681	27.0483	27.2598	64.2717	6.15972
Leaf	0.649437	Cp_zihui00262	3.15466	6.45478	4.64837	3.95727	4.17024	3.84797	3.89895	2.65446	10.4774	0.270245
pulp	0.637207	Cp_zihui00263	0.29206	0	0.642654	0	0	0.544086	0.603407	0.607151	0.741693	1.05081
Sap	0.718305	Cp_zihui00264	63.5816	299.461	405.044	79.0797	87.0948	56.1283	113.474	489.119	120.569	15.6075
Hypocotyl	0.944715	Cp_zihui00265	0	2.20526	83.0808	8.61171	7.35243	2.63807	3.19785	0.171154	0.573478	16.5884
callus	0.822284	Cp_zihui00266	2.94554	13.6554	10.9062	61.6564	44.0632	1.79394	13.1952	6.27056	4.68545	1.10055
Root	0.366647	Cp_zihui00267	41.0229	75.3571	40.1303	72.9127	51.9391	39.681	82.0944	37.9856	58.066	50.8578
gynoecium	0.328271	Cp_zihui00268	7.50899	25.4425	15.8551	23.9625	19.1526	10.6381	23.2708	19.092	16.2798	18.0544
fruit	0.680962	Cp_zihui00269	91.3395	57.5663	129.384	56.8374	50.2707	363.339	158.739	135.151	43.273	320.708
callus	0.519874	Cp_zihui00270	87.502	132.627	70.0565	212.892	175.384	20.5515	113.02	146.619	103.885	70.2909
Hypocotyl	0.705208	Cp_zihui00271	5.55088	10.3252	36.9559	13.2962	10.4807	12.7714	11.4683	14.8435	6.98805	12.3244
Leaf	0.88466	Cp_zihui00272	986.472	36.9504	0.306465	5.35658	7.94901	0.148263	4.43957	20.557	1023.9	0.687232
Root	0.801535	Cp_zihui00273	149.072	27.0134	73.1801	65.8596	37.0121	14.5496	231.33	31.9114	6.29648	8.30349
cutting	0.776005	Cp_zihui00274	27.4346	3.85141	15.5665	5.6638	5.72764	11.2503	9.04579	0.089674	1.75273	2.35906
Root	0.803636	Cp_zihui00275	12.624	10.4137	12.2284	4.23924	0.806187	8.69131	35.4372	10.5545	1.09518	1.9748
Hypocotyl	0.82634	Cp_zihui00276	7.7019	0.286526	30.3641	8.28556	11.388	0	6.36497	1.0007	11.8752	0.554219
callus	0.610254	Cp_zihui00277	4.25511	12.8984	4.10354	20.4607	19.3826	7.09512	8.35709	5.40575	5.73649	4.53618
pulp	0.845575	Cp_zihui00278	0.337667	0.125619	3.46738	0.0931426	0.495969	4.19366	0.174409	0	0.061251	6.439
gynoecium	0.799897	Cp_zihui00279	18.2376	50.8078	11.8323	6.06753	10.4696	0.194515	0.359537	0.0723536	44.0672	0.200359
Sap	0.449051	Cp_zihui00280	12.6137	16.6846	15.6032	27.6877	26.1144	2.54876	13.5817	27.8522	17.9897	5.28271
cutting	0.4636	Cp_zihui00281	4.76362	2.78728	4.68126	3.82719	2.20095	0.301553	4.46704	0.0721083	4.0604	0.59904
callus	0.573629	Cp_zihui00282	12.4347	24.6082	6.76986	32.3198	20.5613	9.13462	20.8901	6.06275	18.533	5.0274
gynoecium	0.751529	Cp_zihui00283	30.0326	198.427	72.0318	25.2945	28.8199	25.7363	37.1257	119.248	15.1084	90.3343
Sap	0.453863	Cp_zihui00284	7.84635	9.02236	6.45267	13.0298	14.2023	1.69796	6.75453	14.4579	9.83361	2.22424
gynoecium	0.983288	Cp_zihui00285	0.782816	20.8224	0.574174	0	0.459923	0	1.07822	0	0.236664	0
cutting	0.550507	Cp_zihui00286	65.2136	24.3246	16.1906	62.0133	36.1467	11.989	44.7635	4.86089	36.4221	27.1065
Sap	0.536152	Cp_zihui00287	9.58749	28.7851	27.262	32.8902	35.3642	9.18196	37.8552	52.2839	20.8939	16.446
Root	0.856191	Cp_zihui00288	8.76439	3.02913	5.63007	0.499113	1.02986	0	20.1812	0.029387	7.05672	0.0813774
Leaf	0.765946	Cp_zihui00289	18.4234	2.11663	0.149041	17.0394	11.7793	0.126182	1.18948	0.140807	24.4254	0.487399
Hypocotyl	0.5069	Cp_zihui00290	5.31498	22.059	36.7302	19.609	23.3225	9.43729	29.1682	30.126	15.0039	8.9639
Shoot	0.884913	Cp_zihui00292	0.962252	7.6965	0.529339	9.99782	26.7126	0.224076	3.47909	2.66718	0.727281	1.38485
gynoecium	0.754006	Cp_zihui00293	85.1423	97.035	40.807	17.7282	12.3514	4.89549	30.7916	5.15076	16.2343	1.72889
pulp	0.505488	Cp_zihui00294	39.179	41.4181	44.6564	47.2322	50.3228	43.4984	50.2025	47.0747	27.0497	87.7709
Hypocotyl	0.953642	Cp_zihui00295	0.88225	1.28004	17.4233	0.608402	0.414674	0	2.46073	0.0229259	1.60035	0
Shoot	0.682702	Cp_zihui00296	428.96	347.422	396.244	403.383	878.83	118.798	183.057	192.36	164.832	274.603
gynoecium	0.451638	Cp_zihui00297	6.49175	9.05647	1.75123	8.16142	8.58163	1.04657	8.02798	3.17921	5.43493	2.02127
cutting	0.611568	Cp_zihui00298	5.28159	3.60609	2.15343	1.6797	2.2269	1.44694	1.34795	0.678156	3.17848	2.1462
gynoecium	0.718576	Cp_zihui00299	19.7062	96.1329	58.9155	36.333	39.1969	1.01089	52.0428	12.943	21.5305	1.80851
callus	0.462195	Cp_zihui00300	16.6038	13.6231	8.02165	28.944	17.9661	13.7945	27.4903	13.5021	18.4561	10.6385
gynoecium	0.844209	Cp_zihui00301	0	0.375971	0	0.123898	0.362855	0	0	0	0	0.0404016
cutting	0.899225	Cp_zihui00302	35.1893	8.16175	16.1713	0.159781	1.06351	0	4.8244	0.0376305	1.49728	0
Hypocotyl	0.880021	Cp_zihui00303	0.898857	0.100318	13.3011	2.38024	1.16182	0.167451	8.86753	0.0233574	0.37501	0.388084
Leaf	0.95925	Cp_zihui00304	0	1.00365	0.0989396	0	0	0	3.99459	0	13.8982	0
Leaf	0.904937	Cp_zihui00305	0	0.717762	0	0	0	0	1.57785	0	2.68315	0
Root	0.865621	Cp_zihui00306	15.5399	4.52303	7.68758	0.940575	1.26442	0.156204	46.3691	1.93193	16.0513	7.98452
callus	0.403089	Cp_zihui00307	12.5671	29.2229	18.8542	38.9919	35.6837	16.3075	24.6403	34.9352	17.5311	19.7304
gynoecium	0.555825	Cp_zihui00308	10.4167	22.906	21.0866	12.29	12.4219	9.28648	7.91956	3.85928	10.6512	3.63654
callus	0.877545	Cp_zihui00309	0.172888	8.10406	0.85596	23.0437	13.6925	0	1.91099	0.233617	0.401421	0.0248817
pulp	0.564286	Cp_zihui00310	14.6578	6.50296	8.11343	5.87651	4.49313	7.97146	6.44234	5.81988	9.74362	17.754
Leaf	0.738017	Cp_zihui00311	22.8517	37.3628	5.00016	38.3504	27.228	23.6109	17.5559	24.8838	102.434	44.6793
Shoot	0.47204	Cp_zihui00312	4.89565	16.1197	7.83965	18.4817	20.97	2.98437	13.8215	15.2327	13.488	6.77825
fruit	0.627544	Cp_zihui00313	84.3615	121.004	174.281	131.719	172.468	348.875	114.468	86.1287	36.0469	248.989
gynoecium	0.999163	Cp_zihui00314	0	36.2288	0	0.272993	0	0	0	0	0	0
gynoecium	0.446538	Cp_zihui00315	24.2549	34.1757	14.677	25.2566	24.2255	6.21295	15.9731	19.2236	19.2487	21.1624
No_TAU	0	Cp_zihui00316	0	0	0	0	0	0	0	0	0	0
callus	0.582223	Cp_zihui00317	15.4504	15.5293	16.2034	46.0082	37.0532	14.2232	23.1009	21.225	12.3906	17.8147
Leaf	0.868518	Cp_zihui00318	4.50581	2.95166	0.161652	0	0	0	0.202373	0	6.60971	0
callus	0.607196	Cp_zihui00319	34.3403	173.983	143.477	241.982	234.251	29.061	62.0161	13.1699	70.358	94.8055
Sap	0.394149	Cp_zihui00320	34.9847	21.0944	13.9965	34.7408	31.9793	10.4955	26.8467	36.978	15.1975	12.293
gynoecium	0.887136	Cp_zihui00321	0	5.57535	2.10148	0	0.460395	0	2.17551	0.712702	0.213216	0
pulp	0.858493	Cp_zihui00322	0	0.461418	0	0	0.485806	0	0	0	0	0.743758
Sap	0.992465	Cp_zihui00323	0.289932	0.388297	0.44658	1.08766	0.136274	0	0.419308	74.3163	2.27198	0
fruit	0.891138	Cp_zihui00324	2.55357	6.98235	9.55217	43.742	72.1637	430.638	20.8393	7.83005	4.771	253.486
cutting	0.828824	Cp_zihui00325	6.47482	1.60584	3.85864	0.396894	3.38143	0	0.278692	0	0.0652498	0.388267
Leaf	0.572154	Cp_zihui00326	0.097852	0.546043	4.36013	3.77883	4.02433	0	5.00361	0.0508551	5.04095	1.54909
Hypocotyl	0.540561	Cp_zihui00327	11.0723	23.4921	43.8418	33.3264	31.0551	9.18371	23.6235	17.7717	13.825	17.9339
gynoecium	0.48326	Cp_zihui00328	9.35588	21.998	8.21161	15.3104	17.4477	7.0011	11.4023	10.4623	11.9942	11.1198
Leaf	0.591791	Cp_zihui00329	17.9467	23.9603	8.14127	21.5587	19.0191	2.19865	12.0564	11.6444	32.7447	3.77452
Root	0.964347	Cp_zihui00330	0	0.284994	0.117061	0	0	0	1.253	0	0	0
gynoecium	0.886171	Cp_zihui00331	0	0.243351	0	0.0240583	0	0	0.225244	0	0	0
pulp	0.410027	Cp_zihui00332	26.4065	83.6983	35.299	53.5132	56.1106	107.898	75.5613	79.3696	71.371	110.971
fruit	0.541243	Cp_zihui00333	32.8749	82.2048	31.133	56.7052	58.0666	151.752	88.4475	92.6728	80.5426	103.908
Leaf	0.734574	Cp_zihui00334	0.413435	0	6.59555	3.19319	3.40064	0	8.75528	0.214868	9.44936	0
callus	0.529922	Cp_zihui00335	3.01618	7.8347	8.0171	12.605	12.1066	1.01936	8.87859	4.27262	7.04961	1.13322
gynoecium	0.890204	Cp_zihui00336	3.11366	39.843	5.25665	4.11669	11.3231	0	4.13151	6.24966	5.14164	0.0386302
cutting	0.751505	Cp_zihui00337	76.6966	24.1719	13.8789	14.157	21.3545	8.69192	15.4412	22.0033	46.1516	5.67858
cutting	0.961727	Cp_zihui00338	367.934	3.58708	1.51549	5.99491	5.5751	0.570244	2.13441	1.82948	102.888	2.6432
Leaf	0.631914	Cp_zihui00339	8.91993	31.849	19.0557	1.03599	0.945685	17.523	33.2725	47.247	49.8912	5.42933
fruit	0.947908	Cp_zihui00340	0.307085	0.685451	0.394168	4.46123	1.8042	27.269	3.54235	0	0.779851	0.810241
Root	0.497596	Cp_zihui00341	7.79011	29.643	13.7806	30.3194	29.2267	7.86641	37.206	13.1599	19.7522	16.694
callus	0.359931	Cp_zihui00342	6.00084	10.7682	11.9314	18.1973	15.5773	5.2973	17.341	8.74465	16.8898	12.277
fruit	0.817052	Cp_zihui00343	19.073	12.3699	10.0349	7.3885	5.45369	85.1726	10.7817	9.5525	12.4149	53.1708
Sap	0.330344	Cp_zihui00344	20.3003	30.7077	33.4557	35.4259	32.2322	26.41	39.0382	45.4929	22.6572	33.9541
Root	0.480183	Cp_zihui00345	13.2713	41.5277	37.4582	48.5137	31.4074	56.032	80.5913	69.8107	35.6376	43.3759
Hypocotyl	0.885181	Cp_zihui00346	0.166673	0.372034	1.00856	0.0919505	0.195849	0.15525	0	0	0.0604671	0
Root	0.872147	Cp_zihui00347	0.669658	0.747378	1.24683	2.38714	3.23832	0.0479817	7.76911	0.0267716	0.130816	0.44481
Hypocotyl	0.858759	Cp_zihui00348	199.195	16.4358	1045.03	12.4292	5.55295	58.094	133.567	671.752	79.0636	152.314
Hypocotyl	0.53606	Cp_zihui00349	21.4436	13.8128	33.9324	25.9604	18.7424	2.28098	12.6825	26.1416	16.9517	3.66714
Sap	0.390439	Cp_zihui00350	13.4864	13.7621	13.2436	19.8023	19.6754	14.7675	21.9053	28.0364	18.5745	18.5915
Leaf	0.539453	Cp_zihui00351	5.08757	11.9538	7.85599	17.2343	14.0539	3.74123	14.5911	15.4702	23.4924	7.38614
gynoecium	0.506678	Cp_zihui00352	0.749701	8.73898	1.9246	6.31884	6.1176	2.36653	4.90489	5.15178	6.92047	4.34578
fruit	0.737504	Cp_zihui00353	81.3415	56.1904	54.1215	70.1343	51.7036	209.665	74.45	31.7487	40.9829	34.6531
gynoecium	0.372584	Cp_zihui00354	6.12589	19.4458	11.9051	17.5348	17.8775	6.08021	14.0568	12.6305	10.9845	12.6101
Shoot	0.710622	Cp_zihui00355	2.89222	36.9862	5.46914	35.7678	44.1805	2.86237	14.3162	8.48642	5.46493	2.8183
pulp	0.964677	Cp_zihui00356	0	0.0606301	4.84129	0.389613	0.223421	109.604	0.53313	0	0	363.787
fruit	0.809077	Cp_zihui00357	3.80926	1.51834	26.2685	11.0704	6.83399	81.4815	17.005	0.0707045	4.41733	69.0169
gynoecium	0.800041	Cp_zihui00358	5.17109	35.3489	3.37801	12.0352	5.79145	4.66616	18.8634	4.45116	1.70014	7.55839
callus	0.335518	Cp_zihui00359	13.07	27.3173	14.4088	28.7546	26.0154	13.1088	21.0434	21.5307	13.1809	22.2871
callus	0.710502	Cp_zihui00360	5.37688	15.9072	43.147	51.8401	25.7236	4.92887	20.6748	2.5283	9.35084	7.43119
gynoecium	0.883435	Cp_zihui00361	0.355859	39.1202	5.33444	16.0247	12.8059	0.290036	5.85877	0	0.338892	0.0320089
callus	0.679095	Cp_zihui00362	11.3695	7.97595	13.6703	42.3831	20.6121	6.65673	26.0065	6.753	10.5475	18.8171
gynoecium	0.484703	Cp_zihui00363	5.7373	33.6737	17.1225	23.0358	31.3541	11.7925	22.0458	27.7707	7.75716	9.55143
callus	0.471546	Cp_zihui00364	44.3901	95.6731	50.4775	127.04	82.55	52.7343	69.6124	74.0151	57.8477	76.915
gynoecium	0.656452	Cp_zihui00365	2.27096	27.0808	4.71189	25.5608	18.4473	0.597806	15.0829	9.78836	6.24177	1.03023
callus	0.891033	Cp_zihui00366	1.21506	0.542431	0.267364	9.6527	2.56995	0.226356	1.12966	1.13667	2.20405	0.174868
Hypocotyl	0.930091	Cp_zihui00367	1.26379	3.9059	90.8059	5.39534	4.47788	22.2757	6.08573	0.222305	4.91641	8.5904
Shoot	0.554555	Cp_zihui00368	19.5154	42.5398	13.2517	53.4951	54.4624	3.06752	27.0267	15.4355	36.2849	7.72368
callus	0.799952	Cp_zihui00369	1.30827	3.73138	0.399824	9.7837	2.98915	0.1354	1.65179	1.51095	3.69153	2.19663
fruit	0.849472	Cp_zihui00370	0.0869796	0	0.0956957	0.143955	0.153308	0.729165	0.0898516	0.135614	0.0946657	0.187768
cutting	0.639508	Cp_zihui00371	85.4882	38.8227	15.5938	19.0919	21.0152	29.0696	19.8607	21.355	74.9402	37.6112
Sap	0.850612	Cp_zihui00372	2.14421	12.0203	6.4129	6.13216	11.3959	0.89532	6.17402	37.8248	2.77181	2.90854
cutting	0.571502	Cp_zihui00373	141.258	41.5855	61.854	28.0871	22.1294	85.85	80.012	60.5652	54.9887	109.688
Sap	0.310225	Cp_zihui00374	135.742	226.321	164.441	271.974	223.021	137.826	238.882	295.888	155.429	283.231
Hypocotyl	0.730465	Cp_zihui00375	7.57269	20.3955	48.681	9.80556	7.42749	20.8696	16.389	1.72387	7.74237	26.1653
Shoot	0.560349	Cp_zihui00376	104.036	13.2051	102.844	137.83	143.877	40.6151	12.0034	122.543	30.4578	5.76651
Leaf	0.523179	Cp_zihui00377	86.6489	16.6587	99.1359	1.6981	1.11478	95.7527	76.5518	71.8551	112.417	33.0114
callus	0.597993	Cp_zihui00378	8.00906	43.7792	14.1378	48.6816	36.3266	4.64187	27.082	23.6796	10.4343	8.04289
pulp	0.57626	Cp_zihui00379	11.6282	30.2105	36.3879	39.6472	26.4314	25.0361	20.5782	26.452	16.9435	61.1787
Leaf	0.509997	Cp_zihui00380	0.357691	1.59682	0.590303	0.591996	1.05076	0.333176	1.84751	1.30128	2.20603	2.05912
cutting	0.947315	Cp_zihui00381	3966.56	57.5103	6.40528	0.0683368	1.60108	0	0.44786	0.450638	1814.31	0
cutting	0.926189	Cp_zihui00382	231.992	26.7068	35.1901	9.76487	23.7517	19.4483	7.52244	6.25177	11.5336	13.9425
pulp	0.501265	Cp_zihui00383	11.5891	41.4411	31.4283	34.7901	35.98	40.2369	47.777	41.4562	24.5866	68.9045
Sap	0.222388	Cp_zihui00384	36.5696	12.8458	22.3212	37.4159	27.0923	27.8885	33.262	38.2008	34.7269	35.2265
gynoecium	0.443815	Cp_zihui00385	79.7575	87.5814	43.1688	35.55	48.2169	65.0446	51.7596	36.5588	24.4645	53.8824
Hypocotyl	0.425763	Cp_zihui00386	12.821	14.5037	18.7118	7.60242	9.58236	7.31162	16.0374	11.9667	11.043	5.83676
gynoecium	0.662543	Cp_zihui00387	3.75687	27.217	23.3135	9.19943	11.8495	2.39432	20.2897	4.76136	6.48	0.616564
gynoecium	0.38101	Cp_zihui00389	3.27067	7.51346	3.28356	6.24012	4.75595	5.71221	6.01121	5.5244	3.33227	3.72643
fruit	0.530765	Cp_zihui00390	7.05446	7.4453	7.29738	5.43586	7.43336	14.499	8.45575	7.1732	2.93483	8.00069
Leaf	0.836185	Cp_zihui00391	11.4554	4.44694	3.76732	0.893011	1.68259	0	0.836077	0.129425	16.5333	1.1648
gynoecium	0.778211	Cp_zihui00392	1.77933	45.8469	7.49008	42.2525	28.9303	0	6.27346	0.201031	4.56075	0.0278344
gynoecium	0.503218	Cp_zihui00393	7.53975	42.0741	18.434	36.5116	27.7272	27.0516	22.5007	23.6562	9.42173	15.2718
fruit	0.496359	Cp_zihui00394	90.5914	102.476	140.618	63.6838	55.5001	259.131	158.427	252.591	83.7233	226.97
gynoecium	0.460297	Cp_zihui00395	23.2047	55.5947	41.961	24.7304	23.1259	21.4803	44.3016	14.9751	33.5867	42.676
Hypocotyl	0.69939	Cp_zihui00396	1.33338	0.372034	2.56725	1.37926	1.66471	0.15525	1.89394	0.0866223	0.0604671	0
Leaf	0.446435	Cp_zihui00397	95.7823	49.5612	32.6567	75.3413	58.8943	40.1523	86.3729	44.2752	104.482	37.5036
gynoecium	0.705173	Cp_zihui00398	9.00889	69.8081	8.16556	43.5115	46.9508	7.94217	25.2509	20.5234	17.2504	6.62824
gynoecium	0.893018	Cp_zihui00399	0.167697	10.0599	1.45295	3.49246	2.83263	0	1.2343	0.065366	0.380242	0.0603364
Hypocotyl	0.732193	Cp_zihui00400	19.7137	10.4924	51.6028	8.81935	23.8701	3.70337	14.9954	11.7952	28.0367	2.95039
gynoecium	0.904871	Cp_zihui00401	0	9.4488	0.864025	3.71963	2.25073	0	1.0487	0.0398192	0.166776	0
gynoecium	1	Cp_zihui00402	0	0.46749	0	0	0	0	0	0	0	0
callus	0.574109	Cp_zihui00403	75.5432	69.9197	24.3966	108.878	87.3895	8.3711	53.4154	13.1659	68.8228	16.308
callus	0.367814	Cp_zihui00404	13.472	21.8324	19.7965	26.3693	20.601	5.58674	20.0174	24.2178	12.9552	11.5535
Hypocotyl	0.426308	Cp_zihui00405	23.9334	58.1737	68.7411	34.5961	38.1282	18.006	64.0677	65.6612	28.7617	23.5977
Shoot	0.64804	Cp_zihui00406	0.206718	2.30709	1.3646	5.01787	5.10097	0.7702	2.66929	0	3.52476	0.297503
gynoecium	0.657718	Cp_zihui00407	39.7931	61.3551	17.8434	31.0296	30.2164	3.11478	15.1302	17.6919	25.5247	8.66259
Root	0.509261	Cp_zihui00408	12.4297	29.7173	45.2602	48.5355	38.7582	15.6672	57.3978	22.1059	17.7686	23.2633
Root	0.471079	Cp_zihui00409	5.30025	10.6698	5.96763	8.44423	8.29436	7.24399	11.3599	0.849554	4.2411	3.06545
gynoecium	0.654477	Cp_zihui00410	7.00979	34.4486	20.1115	10.7683	27.1907	0.721477	16.5629	2.73735	21.1314	0.891785
cutting	0.473218	Cp_zihui00411	49.8136	29.9991	24.8542	24.5183	28.2647	19.9634	41.1772	17.0387	18.9399	31.4127
callus	0.454239	Cp_zihui00412	14.0245	21.6918	10.3774	30.0442	27.0925	16.4356	17.4795	9.32877	15.2914	15.8508
gynoecium	0.841465	Cp_zihui00413	2.04343	43.2112	9.82109	24.4452	7.70889	0.50089	10.9434	1.00611	4.72113	0.464346
callus	0.618217	Cp_zihui00414	7.14474	8.24219	7.46407	29.4598	18.986	3.297	18.3501	15.8181	16.876	5.04693
gynoecium	0.807853	Cp_zihui00415	4.48111	23.9293	9.05573	6.81557	9.96425	1.01451	3.35929	2.29655	3.36429	1.03006
cutting	0.957863	Cp_zihui00416	94.8049	10.2923	3.34361	7.82413	5.06925	0.390452	4.58283	0.853265	1.86291	1.73442
Hypocotyl	0.725076	Cp_zihui00418	45.8153	78.0167	152.778	40.1281	31.4686	14.6944	58.1599	66.4249	30.3981	12.9153
cutting	0.603347	Cp_zihui00419	10.6332	8.87323	6.03719	4.41306	3.38154	2.22622	4.20729	4.46154	2.95514	1.40395
callus	0.329529	Cp_zihui00420	38.9288	60.8106	34.4565	73.0493	60.4634	30.1755	70.0966	62.0607	39.2168	44.5877
Hypocotyl	0.784939	Cp_zihui00421	10.4573	8.8823	78.6018	0.408431	4.67589	38.5313	4.01511	1.92382	12.4557	70.7876
gynoecium	0.483369	Cp_zihui00422	30.2511	32.8692	24.288	24.8542	29.7592	4.37804	19.7572	5.43122	11.8092	2.30277
Leaf	0.780803	Cp_zihui00423	127.627	21.6699	16.9768	11.1907	14.0508	21.3941	10.518	7.38366	133.265	32.0898
Shoot	0.724246	Cp_zihui00424	22.736	230.742	65.9031	119.814	288.957	12.7997	84.4618	135.757	37.095	7.82069
gynoecium	0.662674	Cp_zihui00425	0.129937	0.290034	0.178697	0	0	0.0605157	0.234898	0.13506	0.141419	0
callus	0.571831	Cp_zihui00426	12.1053	22.1489	14.5029	34.4509	24.6189	0.704726	13.7074	20.2047	16.891	7.87322
cutting	0.882042	Cp_zihui00427	23.2113	12.6632	2.21133	2.03883	1.37134	0.785102	2.21024	0.80871	1.24666	1.30635
gynoecium	0.536349	Cp_zihui00428	6.27468	34.9594	27.2333	21.7238	20.3194	4.09585	33.4301	13.455	16.0422	3.30639
Sap	0.647836	Cp_zihui00429	36.8173	42.944	68.831	33.2161	23.5827	31.4576	36.1028	109.412	27.0151	46.8115
cutting	0.753897	Cp_zihui00430	38.063	2.8964	36.9281	2.86346	7.92868	3.22312	16.8003	0.539506	6.65335	6.47392
Root	0.494119	Cp_zihui00431	4.88648	23.7535	27.4482	19.5894	17.5126	3.99527	27.9313	10.5816	14.7139	4.68834
pulp	0.996956	Cp_zihui00432	0	2.15045	0	0.184869	0	2.41904	0.259624	0.0435391	0	184.588
Leaf	0.824131	Cp_zihui00433	11.6914	7.23161	9.1436	2.29246	2.19311	1.9025	4.40174	0.0732073	28.9497	6.89259
Sap	0.598618	Cp_zihui00434	2.15359	3.69775	2.46053	5.48354	1.75194	1.77453	4.32106	7.83477	5.2888	1.37089
Hypocotyl	0.858179	Cp_zihui00435	20.9084	11.546	83.5379	11.8052	9.62902	5.62962	23.1456	5.06533	11.0225	7.87535
Hypocotyl	0.689752	Cp_zihui00436	71.6124	50.9411	151.93	30.035	15.8675	22.7091	60.6271	49.3805	32.5639	90.4877
Sap	0.695436	Cp_zihui00437	8.9274	8.15694	3.56183	6.71111	4.8416	5.98537	5.32049	23.275	10.4459	9.84785
Leaf	0.693987	Cp_zihui00438	14.7825	34.0373	16.4178	23.977	22.7675	15.6372	44.7522	26.8046	80.1904	21.6773
Sap	0.794146	Cp_zihui00439	7.57189	31.2584	1.03014	13.7895	19.6602	0.227514	2.60731	43.7106	3.95804	0.878813
Root	0.521445	Cp_zihui00440	1.92547	5.9389	14.1934	8.11173	5.36836	0.945669	14.1946	11.226	12.1165	1.30997
Root	0.388278	Cp_zihui00441	6.38009	10.7636	9.00555	13.5062	12.1898	1.6815	14.0501	9.38199	9.05217	5.3918
gynoecium	1	Cp_zihui00442	0	0.0689888	0	0	0	0	0	0	0	0
gynoecium	0.927764	Cp_zihui00443	0	0.137978	0	0	0	0	0	0	0.0897027	0
cutting	0.986229	Cp_zihui00444	29.4319	0.297939	0	1.32548	0.50974	0.12433	0.0344714	0	1.35588	0
callus	0.957968	Cp_zihui00446	0	0.145612	0	2.41125	0.766539	0	0	0	0	0
Shoot	0.746724	Cp_zihui00447	5.34734	7.40026	1.05898	12.3607	14.766	0	3.5353	0	3.80232	0.153915
Sap	0.466938	Cp_zihui00448	10.7689	25.5521	23.3714	25.4405	20.5583	9.78346	29.4264	38.9931	30.4304	11.7405
Leaf	0.576756	Cp_zihui00449	5.71256	15.1854	6.57069	17.2474	10.4044	9.91648	17.2207	30.8765	34.0071	16.4054
gynoecium	0.694963	Cp_zihui00450	0.242395	6.3123	0.755607	1.47097	1.66148	0	6.25997	6.08884	0.850069	0
cutting	0.791091	Cp_zihui00451	29.2025	4.75588	29.0263	0.622295	1.61999	0	3.75467	0.325686	12.1858	2.61545
Sap	0.739485	Cp_zihui00452	0.270548	4.22727	0.644929	2.43786	1.00671	0	4.89093	5.99927	0.458043	0.129789
gynoecium	0.725274	Cp_zihui00453	0.255699	4.13794	2.56707	1.34011	2.59146	0	0.957515	1.52824	0.255103	0.735991
Hypocotyl	0.832555	Cp_zihui00454	50.4755	23.2837	188.119	26.184	22.7439	17.5973	46.8142	27.9797	33.7226	34.6952
Hypocotyl	0.699676	Cp_zihui00455	5.98658	126.632	170.474	63.7614	110.483	0.19681	129.797	14.7147	6.92442	2.28064
gynoecium	0.736252	Cp_zihui00456	0	3.57677	1.52792	0.942956	0.87869	0.199011	2.4278	0.111039	2.40286	0
pulp	0.841193	Cp_zihui00457	16.2356	86.6165	67.3302	56.3481	84.7271	174.217	66.8791	3.39605	77.1731	442.831
Sap	0.82467	Cp_zihui00458	3.23091	6.47838	11.6883	14.8939	16.0868	22.2395	14.5101	86.2059	8.36391	38.5386
pulp	0.396774	Cp_zihui00459	29.6686	18.1295	25.8301	29.083	26.4707	31.0611	25.1392	30.5198	11.1193	41.8162
Shoot	0.441676	Cp_zihui00460	27.9364	89.5481	59.3274	67.6517	95.2831	48.3369	25.0837	62.1698	35.9145	62.821
gynoecium	0.915579	Cp_zihui00461	3.25841	82.9243	14.8951	18.2039	6.82172	0.854955	14.1988	0.477026	4.22898	0.0660482
Shoot	0.960049	Cp_zihui00462	0.176098	0.0655118	0.516651	3.01165	15.1744	0.0546761	0.121275	0	1.29902	0.211196
Shoot	0.982143	Cp_zihui00463	0.0614962	0.274534	0	0.37319	5.23892	0	0	0	0	0.132756
gynoecium	0.630667	Cp_zihui00464	3.70169	17.6431	7.47448	7.54397	7.77822	4.66492	7.22046	8.48744	8.45257	3.32178
Shoot	0.4686	Cp_zihui00465	10.1121	25.7064	13.7351	28.7888	28.8988	5.8724	13.8636	19.6592	9.87345	10.6004
gynoecium	0.929152	Cp_zihui00466	0.914457	42.2268	2.65672	8.19796	10.7957	0.0532364	2.77491	0.0297035	1.42033	0.082254
Leaf	0.596891	Cp_zihui00467	6.61813	21.3964	9.36725	16.5014	16.4388	3.04936	18.1013	11.2489	29.7432	5.18602
Hypocotyl	0.570842	Cp_zihui00468	24.1835	21.1545	29.9486	7.848	10.7297	2.39943	10.9023	11.7892	19.7508	6.91659
Leaf	0.593016	Cp_zihui00469	34.4717	32.3757	63.8319	34.1898	32.8695	8.33434	38.0423	24.3523	80.742	27.2792
callus	0.951686	Cp_zihui00470	0	0.127345	0	0.755378	0.201113	0	0	0	0	0
No_TAU	0	Cp_zihui00471	0	0	0	0	0	0	0	0	0	0
cutting	0.515086	Cp_zihui00472	12.3298	10.1068	7.01259	5.53393	7.4896	1.55725	9.13891	6.29936	3.61387	3.05771
cutting	0.71563	Cp_zihui00473	60.0835	16.68	23.5034	18.0247	14.8644	8.24033	33.4742	6.89659	18.3693	13.7205
callus	0.972079	Cp_zihui00474	0	0.0883811	0	12.7569	3.11726	0	0	0	0	0
Hypocotyl	0.781126	Cp_zihui00475	4.46992	3.40691	24.1694	8.78127	11.8498	0.203101	6.36316	3.39963	9.13654	0
gynoecium	0.748885	Cp_zihui00476	2.09132	44.7357	13.9971	4.42269	6.96263	2.59732	30.7853	22.8247	14.1625	3.26059
Leaf	0.649155	Cp_zihui00477	10.5233	15.0685	22.0633	13.4731	19.5979	4.25371	39.0731	6.50099	43.2916	6.14365
Sap	0.93435	Cp_zihui00478	9.23339	2.4609	16.0719	0.152057	0.566774	0.128367	1.85071	159.361	63.4957	0.198335
Hypocotyl	0.880116	Cp_zihui00479	17.3384	5.71005	88.1088	20.3067	40.4965	0	9.98316	0.147722	1.08274	0
Hypocotyl	0.934294	Cp_zihui00480	25.7159	17.3193	326.1	36.5927	34.5937	8.83799	35.9544	0.691289	9.7155	23.4182
Sap	0.63288	Cp_zihui00481	11.2077	32.0694	26.5636	6.90662	12.0137	6.94117	8.15984	34.8248	8.4132	2.78839
Sap	0.995075	Cp_zihui00482	0.397931	0.88823	0.875616	0	0	0	0.822142	86.8605	0.866191	0
callus	0.99034	Cp_zihui00483	0	0.0769031	0.0379054	13.381	0.850161	0	0	0	0	0.198335
Hypocotyl	0.303923	Cp_zihui00484	24.903	31.1086	35.3955	29.1508	27.7768	11.3037	25.7906	35.1482	21.1417	15.4184
gynoecium	0.948578	Cp_zihui00485	0	0.351774	0	0	0	0	0.1628	0	0	0
callus	0.787111	Cp_zihui00486	0.171422	3.44371	0.931213	9.57527	9.16503	0.818327	0.652992	1.68158	1.14274	0.339222
pulp	0.875257	Cp_zihui00487	7.4923	13.2888	7.13148	12.7946	16.2925	31.1295	19.5741	3.92617	13.3199	111.295
No_TAU	0	Cp_zihui00488	0	0	0	0	0	0	0	0	0	0
callus	0.492591	Cp_zihui00489	56.5726	100.37	70.9613	171.857	76.5287	59.7996	88.4488	86.9984	130.073	115.064
Hypocotyl	0.517822	Cp_zihui00490	20.0053	13.2021	27.2733	19.194	17.8859	3.72684	10.4228	12.5669	8.58303	12.7682
Sap	0.982074	Cp_zihui00491	2.34045	1.08837	7.33157	0.107599	0.229179	3.69397	0.97381	210.229	17.029	1.12278
Shoot	0.954153	Cp_zihui00492	0	0.521211	0.0428174	8.71686	22.5906	0	0	0.040452	0	0
pulp	0.742305	Cp_zihui00493	9.3342	6.57948	12.2154	3.30653	0.981359	23.4293	25.0703	2.65535	2.35262	37.0483
Sap	0.77761	Cp_zihui00494	3.90835	7.33491	5.78939	7.15511	8.97975	4.14894	11.6498	30.162	6.23404	5.16917
Root	0.995048	Cp_zihui00495	0.0655931	0.219617	0	0	0.192688	0	11.7901	0	0.0475929	0
cutting	0.51471	Cp_zihui00496	16.6463	13.5608	6.88461	12.982	11.9693	1.84858	11.9242	4.52563	5.74522	3.26421
Leaf	0.753866	Cp_zihui00497	23.1862	16.6406	5.49217	10.9434	7.87247	7.77007	12.7223	7.91969	47.9444	13.6596
Sap	0.771231	Cp_zihui00498	24.1248	45.8147	51.4837	48.1667	76.899	15.5516	83.1504	255.258	165.375	14.9901
pulp	0.503969	Cp_zihui00499	32.217	27.9111	34.9113	17.4002	22.7485	25.3226	38.8276	13.135	25.3293	53.2679
cutting	0.885037	Cp_zihui00500	115.386	5.73454	7.12782	0.739476	2.2313	0	12.1735	0	91.2996	0.080378
Hypocotyl	0.459437	Cp_zihui00501	14.469	22.0373	42.3889	23.5772	30.9648	11.8975	37.1722	8.78209	36.562	20.7631
Root	0.892298	Cp_zihui00502	0.42588	0.534721	1.96208	0.146844	0.0625537	0.297519	3.7945	0.055334	0.193131	0
pulp	0.966786	Cp_zihui00503	13.4815	0.316096	0.841339	0.0625002	0	2.84919	0.731443	0	4.35664	75.7341
Sap	0.637763	Cp_zihui00504	10.7762	28.7036	35.1715	44.2231	36.905	5.18673	25.3678	77.4707	45.5623	20.6688
Sap	0.405555	Cp_zihui00505	15.939	27.5582	34.8929	26.524	44.1747	16.4895	40.2861	45.6625	25.8791	12.5507
Leaf	0.546287	Cp_zihui00506	20.0041	20.2372	6.53162	22.0719	16.9848	7.51335	12.9321	15.5946	31.3234	6.0365
pulp	0.442046	Cp_zihui00507	34.532	24.8888	22.0207	18.0624	19.4899	27.562	31.4924	7.31998	26.6917	42.2297
Leaf	0.572426	Cp_zihui00508	0.982271	4.53458	0.933335	3.59626	2.67568	1.12289	3.96658	6.52048	8.29341	7.58236
Root	0.861327	Cp_zihui00509	0	0	0	0.341389	0.201982	1.02472	4.6523	0.0714681	1.2971	2.86965
callus	0.696044	Cp_zihui00510	21.0119	40.1795	4.01978	42.2623	27.7408	2.01951	7.8804	1.65541	4.90389	6.20204
Shoot	0.545195	Cp_zihui00511	16.3758	41.1583	41.3665	59.0477	59.1509	2.74562	30.2129	26.6556	22.7657	1.79114
cutting	0.704574	Cp_zihui00512	77.3072	36.2386	21.0687	27.3507	27.8793	7.20596	26.1135	15.2896	43.107	1.29371
Root	0.888733	Cp_zihui00514	488.016	31.3715	261.939	0.186836	0.198974	104.1	1325.05	3.8722	342.422	94.799
Root	0.865418	Cp_zihui00515	103.97	0.755941	108.614	0	0	0.946363	291.423	0.176009	130.236	8.28578
cutting	0.919053	Cp_zihui00516	9849.53	119.959	503.526	1.32191	1.00557	202.786	1749.48	8.18348	3955.3	634.027
Hypocotyl	0.432392	Cp_zihui00517	25.4676	42.6351	54.9449	26.3438	54.4741	41.5138	31.2414	8.06562	31.4716	19.4716
fruit	0.886439	Cp_zihui00518	30.44	26.9689	35.8711	29.5274	42.7611	469.65	39.4554	81.4247	21.9034	171.652
fruit	0.96481	Cp_zihui00519	4.69938	6.68288	1.12579	11.2484	25.7842	997.178	3.21027	3.6635	3.10729	256.294
gynoecium	0.698462	Cp_zihui00520	9.0724	75.4708	28.8491	26.1973	55.4346	0.453447	33.1905	5.33606	10.8695	35.4125
Root	0.712943	Cp_zihui00521	15.1021	20.4538	15.492	16.6632	14.3987	4.90596	53.8811	10.1671	32.8539	9.16567
Leaf	0.693262	Cp_zihui00522	43.4359	10.7669	5.51016	10.3644	6.59008	12.2538	9.46517	15.1375	45.8508	13.0538
callus	0.56793	Cp_zihui00523	3.45972	9.20761	5.33317	16.1293	13.1342	0.956158	12.4107	8.55564	7.39297	2.27071
gynoecium	0.934584	Cp_zihui00524	0	34.6966	3.96101	0.805211	10.8048	0	4.49812	0.0758552	0.282406	0
Hypocotyl	0.991972	Cp_zihui00525	0	0.438632	18.9537	0.0722739	0.384847	0	0.473662	0	0	0
Shoot	0.464319	Cp_zihui00526	27.2567	105.584	29.5757	116.674	121.611	38.2366	88.683	102.292	31.3733	46.6282
Leaf	0.723104	Cp_zihui00527	36.5806	6.43094	21.8819	20.509	18.2376	12.9853	18.0302	22.5664	67.9197	12.0379
Hypocotyl	0.910688	Cp_zihui00528	0.073862	0.412172	6.82614	0.651974	0.390561	0.0687998	1.86937	0	0.0535927	1.96656
Shoot	0.537832	Cp_zihui00529	22.0592	47.3562	27.4463	50.2895	63.5057	12.2076	28.9537	25.2556	25.3267	25.2576
Sap	0.449526	Cp_zihui00530	10.9752	32.3685	31.4586	24.9098	20.8577	6.92743	21.4818	34.9118	12.1197	11.8638
Shoot	0.371241	Cp_zihui00531	9.83044	9.65357	12.7944	21.0114	22.2958	11.5354	18.367	8.69105	17.0549	17.2302
callus	0.939207	Cp_zihui00532	0	0.46749	0.46085	2.54195	0.246099	0	0.216353	0	0	0
Hypocotyl	0.760743	Cp_zihui00533	69.6952	52.4589	176.712	13.1031	34.4648	26.6526	49.1031	64.3759	47.5161	23.147
Sap	0.414929	Cp_zihui00534	53.5459	35.5292	48.4336	24.3965	19.8774	18.1142	37.7016	55.5187	30.6852	24.0579
gynoecium	0.369506	Cp_zihui00535	18.7202	38.6433	14.3587	30.605	34.963	19.4219	35.4537	27.2891	19.7947	18.673
gynoecium	1	Cp_zihui00536	0	0.331018	0	0	0	0	0	0	0	0
cutting	0.633138	Cp_zihui00537	55.1263	26.2395	13.6162	20.7448	22.2212	8.8414	11.691	15.4065	34.3033	28.9499
Leaf	0.946272	Cp_zihui00538	5.489	0.786832	4.27997	1.00013	0.562142	0.140719	0.611242	5.88863	39.5804	0.380487
Sap	0.542673	Cp_zihui00539	6.22961	19.5363	6.59898	10.5943	9.92145	7.62498	8.42973	20.389	6.57465	8.40979
gynoecium	0.778544	Cp_zihui00540	0.896046	34.168	24.8513	4.36661	2.76385	6.39886	20.7496	0.310459	3.19658	4.56722
callus	0.699013	Cp_zihui00541	4.64871	20.2951	8.72482	48.9162	35.4256	8.02342	13.4885	14.5315	5.28271	22.0878
callus	0.708488	Cp_zihui00542	1.44702	0.88089	1.30257	2.68518	2.39591	0	0.0679456	0	0.47724	0.4733
Hypocotyl	0.866444	Cp_zihui00543	32.248	17.5339	155.564	30.5634	29.3913	1.1553	28.8284	39.3209	7.64948	0.297503
Shoot	0.416745	Cp_zihui00544	10.3584	23.7568	18.3086	34.2087	34.6744	7.55961	21.6582	18.8511	23.9034	23.4115
Shoot	0.604737	Cp_zihui00545	0.211877	1.12322	0.553634	0.964333	1.21371	0.0986778	1.01229	0.0275289	0.249817	0.0762321
Root	0.866595	Cp_zihui00546	47.2478	0.421851	1.10896	41.2187	45.081	0.352077	119.221	0.130962	6.8564	0.725311
cutting	0.655841	Cp_zihui00547	25.6261	10.4671	15.9137	7.43311	4.88931	0	18.1485	0	22.5234	0
cutting	0.648797	Cp_zihui00548	79.8507	30.3356	24.9012	27.715	23.861	13.6934	27.9146	21.4918	62.5423	19.9396
gynoecium	1	Cp_zihui00549	0	0.257458	0	0	0	0	0	0	0	0
Sap	0.775294	Cp_zihui00550	0.185805	3.00685	1.14137	3.41684	2.96564	1.26918	4.49459	10.9924	4.16805	1.58215
pulp	0.981122	Cp_zihui00551	9.27812	33.297	3.94256	88.4564	61.2027	548.031	1.40611	1.87682	0.56436	4402.76
pulp	0.87143	Cp_zihui00552	1.21566	3.80552	8.02489	3.68045	2.78724	16.7366	3.12419	4.94651	1.62428	39.7063
fruit	0.754185	Cp_zihui00553	0.148068	0	0	1.63373	1.39189	2.20671	0.45887	0.769528	0.0537173	0.42619
Sap	0.456055	Cp_zihui00554	15.3394	16.1458	17.4323	15.6961	14.1659	10.053	16.9489	27.8188	20.1938	10.2118
gynoecium	0.501644	Cp_zihui00555	4.22037	28.9491	15.5993	19.4112	19.5301	6.53714	17.5858	16.0191	21.5215	9.41788
callus	0.651006	Cp_zihui00556	5.39738	45.7362	15.203	53.8456	53.2625	1.39652	32.3178	0.103892	14.4501	1.25867
callus	0.965498	Cp_zihui00557	0	1.33878	0.304562	13.2355	2.38538	0	0.0476604	0	0.033476	0
Leaf	0.799845	Cp_zihui00558	0	0.665133	0.983531	0	0.262608	0	0.230867	0	1.18916	0
pulp	0.374019	Cp_zihui00559	13.9353	25.9058	23.1999	23.289	24.2498	14.1221	23.8094	22.3855	24.5958	34.6998
Sap	0.462209	Cp_zihui00560	16.847	18.4287	21.7881	25.8514	20.9104	14.7571	25.8168	39.8352	19.0238	29.384
Leaf	0.882742	Cp_zihui00561	19.3395	6.76165	3.15222	2.94722	3.01595	5.28189	3.77672	5.14959	49.7844	3.11402
fruit	0.581371	Cp_zihui00562	4.66906	14.2117	7.23842	11.9425	16.4591	34.3971	19.9507	17.8684	17.7088	19.5479
Sap	0.911873	Cp_zihui00563	0	0	0.0331046	0	0	0	0.0310829	0.43786	0.19649	0.0866077
callus	0.973897	Cp_zihui00564	0	0.143843	0	9.45676	1.21157	0	0.732272	0.133966	0	0
fruit	0.848148	Cp_zihui00565	176.83	53.0781	91.3902	17.6337	42.3291	558.599	5.92475	0.267933	14.6352	361.33
callus	0.89192	Cp_zihui00566	12.3936	189.308	109.218	2561.18	1735.72	124.722	247.898	52.1605	4.84891	15.0387
Sap	0.872946	Cp_zihui00567	0.504694	9.31559	12.5149	2.61296	4.60746	1.04869	4.33129	35.3495	4.64786	0.838088
cutting	0.886494	Cp_zihui00568	166.457	9.61912	14.128	4.56274	10.8436	22.3814	3.41747	3.71015	85.8453	15.5363
gynoecium	0.974289	Cp_zihui00569	0	0.694382	0	0	0	0	0.160679	0	0	0
gynoecium	0.646082	Cp_zihui00570	7.51602	32.8263	22.4371	18.2721	15.3083	6.86088	12.6556	7.18738	7.61667	6.70646
gynoecium	1	Cp_zihui00571	0	0.560988	0	0	0	0	0	0	0	0
gynoecium	0.900809	Cp_zihui00572	0	0.560988	0	0	0.196879	0	0	0	0.303927	0
gynoecium	0.943865	Cp_zihui00573	0	0.582446	0	0	0.20441	0	0.0898516	0	0	0
gynoecium	0.869568	Cp_zihui00574	0.955036	3.90821	0	0.702502	0	1.18611	0.822142	0	0.692953	0.229077
Root	0.969989	Cp_zihui00575	0	0.37797	0	0	0	0	1.39939	0	0	0
Hypocotyl	0.753522	Cp_zihui00576	57.5504	10.4905	97.2202	46.5236	43.8674	0.082598	19.0535	10.2311	24.6105	3.2543
Hypocotyl	0.75507	Cp_zihui00577	38.3983	75.4538	164.471	1.81057	3.8564	16.5077	106.285	58.1629	53.5789	8.50184
callus	0.458314	Cp_zihui00578	11.0296	24.4467	10.8873	25.2776	18.9256	4.89677	11.7931	18.911	13.1448	9.19771
Hypocotyl	0.913029	Cp_zihui00579	21.4464	306.673	690.722	40.7636	49.4167	0.156067	63.2617	0.870782	52.8833	5.18438
Hypocotyl	0.900799	Cp_zihui00580	24.8269	275.072	573.17	28.8291	43.6416	0.186495	78.5947	1.24867	57.6008	1.72889
callus	0.613846	Cp_zihui00581	10.9022	41.8563	18.0881	60.7231	32.1803	11.4549	30.3179	22.4375	29.4268	14.3722
gynoecium	0.745476	Cp_zihui00582	0.0871383	12.0592	1.29425	11.1529	7.93536	0	5.761	0.951027	0.44258	0
Sap	0.535114	Cp_zihui00583	21.9476	42.1029	29.7786	42.978	41.7328	28.9342	51.7913	72.9577	26.9651	19.0225
callus	0.810482	Cp_zihui00584	1.70542	4.52046	46.048	91.6154	52.8125	1.05902	40.8869	0.073861	6.90891	2.24987
callus	0.518125	Cp_zihui00585	141.142	549.003	247.602	777.836	552.415	223.459	724.262	300.598	336.861	298.033
cutting	0.517439	Cp_zihui00586	31.9872	17.0832	11.9108	8.66098	9.76171	12.5516	10.1698	24.4433	28.4775	15.8628
Shoot	0.493303	Cp_zihui00587	32.0178	105.838	50.2176	83.1609	108.595	28.7421	71.0104	23.944	53.5121	46.7828
gynoecium	0.537291	Cp_zihui00588	2.60464	17.4416	9.47257	11.5753	9.77685	4.04355	13.229	10.0773	4.35721	7.49708
callus	0.677007	Cp_zihui00589	1.34512	3.50288	1.23326	5.44192	2.6343	0	3.01066	1.16513	2.92797	0
cutting	0.770538	Cp_zihui00590	72.3611	5.94175	17.9307	13.8462	11.8732	13.4601	12.6268	5.81611	42.6888	25.2532
Hypocotyl	0.626305	Cp_zihui00591	3.29323	8.8823	42.6938	17.3809	36.1494	4.0389	36.4294	17.7715	13.7595	5.88492
Leaf	0.501206	Cp_zihui00592	20.5552	24.4627	15.2943	18.9603	18.9904	16.2533	20.321	7.86121	37.167	24.1494
callus	0.865597	Cp_zihui00593	2.75326	4.6092	10.2234	31.5177	6.26822	2.40427	6.84378	1.9675	2.55956	0.495302
cutting	0.855025	Cp_zihui00594	3.07132	0.326455	0.777729	0	0.171855	0	0	0.0253367	2.70602	0
Hypocotyl	0.9943	Cp_zihui00595	0	0	6.24565	0	0	0	0	0	0	0.320388
Root	0.908446	Cp_zihui00596	0	0.534274	0.790029	0	0	0	1.6072	0	0	0
cutting	0.942882	Cp_zihui00597	74.4939	4.74156	14.823	0.288963	0.547087	0.433677	16.1122	0.0604931	1.24571	0.0418789
gynoecium	0.974289	Cp_zihui00598	0	0.338373	0	0	0	0	0.0782993	0	0	0
Hypocotyl	0.981832	Cp_zihui00599	0	0	0.513181	0	0	0	0	0	0	0.0839111
Hypocotyl	0.914622	Cp_zihui00600	17.5191	36.4311	381.73	19.935	14.4813	5.96818	82.4826	19.4998	87.4725	9.53277
Hypocotyl	0.816253	Cp_zihui00601	15.3393	6.64932	76.8976	26.6382	21.368	5.30104	12.6077	15.1353	14.1784	9.95015
cutting	0.481991	Cp_zihui00602	88.7336	28.417	62.4213	37.4662	37.6489	54.1363	45.5239	47.3775	25.6575	75.0348
Root	0.388707	Cp_zihui00603	14.8442	17.9642	13.2818	14.6026	18.5985	17.6583	26.2347	10.5961	21.0871	15.7008
Root	0.516941	Cp_zihui00604	47.9126	64.7182	43.2206	46.1239	52.3951	25.3595	94.6156	27.4634	68.362	35.7885
Hypocotyl	0.804039	Cp_zihui00605	4.15928	1.42831	28.0725	22.24	13.4402	0	7.02333	0	1.21876	0
Hypocotyl	0.644677	Cp_zihui00606	12.0629	10.6378	39.97	17.9304	17.0388	12.6043	13.5427	10.6708	11.5643	21.7683
pulp	0.3343	Cp_zihui00607	15.7768	20.6992	15.834	25.6462	16.5572	10.0961	21.2119	20.5924	14.0251	26.7786
Hypocotyl	0.538152	Cp_zihui00608	15.2844	6.05366	20.1303	11.9162	16.4804	5.37718	9.12528	9.20203	6.28999	3.94496
Shoot	0.439625	Cp_zihui00609	14.6618	40.5146	20.0436	50.211	51.033	6.64053	37.6217	34.7966	36.3251	16.5637
Sap	0.57029	Cp_zihui00610	55.6387	67.6175	94.9372	85.0834	51.519	24.9777	107.101	185.571	68.1248	162.676
Leaf	0.739821	Cp_zihui00611	36.96	14.5633	10.6316	19.9232	17.0735	13.4028	17.7058	23.6442	79.1215	31.367
Hypocotyl	0.279379	Cp_zihui00612	86.0979	78.3258	96.3177	95.197	85.8663	53.914	57.55	63.1713	51.9715	52.5837
Sap	0.377482	Cp_zihui00613	48.0766	43.7771	46.6399	32.5714	28.5802	12.557	46.6859	57.696	38.1242	26.2387
callus	0.489317	Cp_zihui00614	9.57652	21.3759	9.26953	33.8356	22.1983	17.6941	17.2177	27.1426	10.2899	20.7488
pulp	0.651568	Cp_zihui00615	5.20172	10.9142	6.35251	12.9997	5.99002	14.9233	14.6427	7.70471	8.71853	27.886
Shoot	0.947547	Cp_zihui00616	0	0.342505	0	0.0677219	1.0097	0	0	0	0.0222671	0.0441666
gynoecium	1	Cp_zihui00617	0	0.224868	0	0	0	0	0	0	0	0
Hypocotyl	0.302961	Cp_zihui00618	74.7859	85.7213	161.502	157.227	115.784	112.021	105.182	141.288	97.1601	123.993
gynoecium	0.982859	Cp_zihui00619	0	0.409952	0	0	0	0	0.0632417	0	0	0
callus	0.467828	Cp_zihui00620	8.39392	14.325	8.73567	23.4775	17.0597	6.6608	16.5342	14.9818	12.4292	13.3266
callus	0.88823	Cp_zihui00621	0.324842	0.362543	1.96567	7.52681	1.14512	0	3.1879	0	0.117849	0.467505
cutting	0.839602	Cp_zihui00622	348.526	8.07482	74.5979	0	0.242903	1.73295	210.447	2.04125	194.237	11.7514
cutting	0.916103	Cp_zihui00623	563.244	2.35367	2.32024	169.305	44.1387	0.459204	18.4186	6.47655	180.104	1.71463
Sap	0.969316	Cp_zihui00624	0	0	43.3887	0.524255	0.558315	0	9.32579	197.304	0.689506	0
Hypocotyl	0.993533	Cp_zihui00625	23.7366	9.2036	3487.73	50.7203	71.4314	0	33.0392	0.231667	14.4736	0.160381
Sap	0.972931	Cp_zihui00626	2.25895	0.700313	1025.2	0.207704	0.221198	0	2.00944	4745.29	125.478	0
Leaf	0.951931	Cp_zihui00627	290.586	0.454855	0	0	0	0	0.0701686	0.070604	673.288	0.097757
gynoecium	1	Cp_zihui00628	0	0.563956	0	0	0	0	0	0	0	0
Sap	0.952394	Cp_zihui00629	2.38132	15.9462	213.595	1.31373	4.4918	3.61903	345.688	1502.46	56.6094	0.0901879
Sap	0.994761	Cp_zihui00630	6.83453	61.0219	591.362	0.198447	0.10567	10.5543	96.5204	20522.3	198.164	2.84729
Sap	0.998498	Cp_zihui00631	0	0.473723	0	0	0	0	0.109619	635.653	8.00746	0
Sap	0.607435	Cp_zihui00632	18.286	11.4148	19.266	54.4708	27.444	19.3011	37.9626	64.2925	14.5048	24.5008
Shoot	0.867406	Cp_zihui00633	14.833	13.6502	0.0477175	46.3709	71.7564	0.0807975	0.179214	0.180325	10.0387	0.249676
cutting	0.66021	Cp_zihui00634	196.446	28.1902	19.9296	33.6672	32.0632	124.936	31.9017	47.6703	177.653	104.743
fruit	0.599815	Cp_zihui00635	9.79899	22.607	6.47661	33.8879	30.6331	49.9282	19.0742	18.4324	12.8669	26.0475
callus	0.961938	Cp_zihui00636	0	0.419224	0.206635	15.2312	4.52416	0	0	0	0	0.0675744
Sap	0.668927	Cp_zihui00637	22.7283	37.2886	15.6249	31.1245	33.4408	3.49821	30.0167	69.6012	27.2397	6.42591
Sap	0.433483	Cp_zihui00638	14.5005	23.9342	22.8607	21.4858	29.8343	16.353	36.0423	39.0089	19.4099	14.4723
Sap	0.50613	Cp_zihui00639	10.6815	16.6116	12.3877	13.9109	12.9834	7.56812	20.6395	26.9741	12.1845	12.9281
No_TAU	0	Cp_zihui00640	0	0	0	0	0	0	0	0	0	0
Hypocotyl	0.831215	Cp_zihui00642	4.52153	3.13855	58.6036	0.0304201	1.13388	0.719061	26.2307	0.401203	52.2916	0.555499
gynoecium	0.829855	Cp_zihui00643	3.58223	103.872	6.46952	80.5416	35.8187	0.377741	11.7997	8.36025	11.7699	0.340455
Leaf	0.622859	Cp_zihui00644	9.08182	7.16315	8.2442	14.1279	11.0298	2.24189	6.79593	5.67062	20.933	6.69682
callus	0.575004	Cp_zihui00645	13.2366	20.7761	10.6756	38.1411	32.1916	3.73319	29.1722	7.01626	25.254	3.83271
gynoecium	0.941121	Cp_zihui00646	0	1.69187	0	0.209078	0	0.353008	0	0.196963	0.137491	0
callus	0.487042	Cp_zihui00647	161.045	444.376	251.353	796.772	441.459	360.847	620.959	458.268	319.217	620.867
callus	0.772082	Cp_zihui00648	1.52959	14.4393	3.20796	29.6753	24.9568	2.07777	5.76076	2.50077	2.91332	3.48546
cutting	0.565009	Cp_zihui00649	31.4976	18.0466	18.8095	15.9828	11.8753	7.06016	6.00294	6.21526	13.138	26.1803
callus	0.823845	Cp_zihui00650	2.08697	0.221827	0.437352	4.76985	1.81002	0	1.74523	0	1.11767	0.143024
gynoecium	0.760227	Cp_zihui00651	6.79985	35.3871	8.36388	17.1551	20.9854	1.10308	7.73471	6.35323	7.48389	0.38485
Leaf	0.712428	Cp_zihui00652	4.80203	7.08704	3.78864	11.4682	8.35256	2.97214	13.1358	29.6691	36.2866	12.6398
Leaf	0.698753	Cp_zihui00653	4.81646	8.44715	2.2332	7.44004	7.2766	8.33181	15.5662	10.7995	25.786	5.00075
Hypocotyl	0.84223	Cp_zihui00654	2.63039	2.59694	9.18283	0.0558132	0.0594392	0	6.37509	0	1.32131	0
cutting	0.724608	Cp_zihui00655	2.05384	0.382035	1.31813	0.377689	0.804454	0.318846	0.35361	0.177902	0.372555	0.985279
Root	0.953407	Cp_zihui00656	0	0.145017	0.214436	0.215052	0.152682	0	1.84563	0	0	0.0467505
pulp	0.656533	Cp_zihui00657	35.7474	54.1295	24.023	38.1632	24.1812	27.0879	46.6338	48.2035	70.3994	119.231
gynoecium	0.476313	Cp_zihui00658	5.95453	20.532	10.3646	11.2671	13.1478	4.78483	17.5996	11.8336	12.9421	8.87659
Sap	0.729744	Cp_zihui00659	17.4011	21.3401	22.6232	41.4971	56.2592	12.0621	33.7827	90.9354	8.93719	7.28
Root	0.765934	Cp_zihui00660	1.4548	0.191017	0.988598	0.188845	0.0502784	0	1.50284	0.0444754	0.186278	0.0615799
cutting	0.945976	Cp_zihui00661	20.689	1.16617	0.402362	0.634096	2.39422	0.486642	0.5397	0	0	4.43618
gynoecium	0.672207	Cp_zihui00662	1.17422	8.29986	0.430631	6.26206	2.9895	0.364582	4.24549	4.47525	4.54396	0
gynoecium	0.510896	Cp_zihui00663	37.5	68.9508	16.9187	40.4832	47.0759	30.9092	31.2135	53.7007	23.1963	22.5195
Hypocotyl	0.792425	Cp_zihui00664	0.110281	1.84621	4.79263	1.27765	0.669526	0	3.11389	0.496728	1.30696	0.132262
gynoecium	1	Cp_zihui00665	0	0.715353	0	0	0	0	0	0	0	0
fruit	0.803376	Cp_zihui00666	27.1438	36.3976	37.4949	40.0308	40.6332	212.58	28.0746	39.9295	20.4208	106.06
Leaf	0.567208	Cp_zihui00667	0.195304	5.66724	0.644625	5.49503	3.09813	1.81918	4.43856	6.49614	7.43968	1.12431
callus	0.652626	Cp_zihui00668	0	1.01998	3.26785	4.78979	2.41625	4.25637	1.65215	0.712458	0.663113	0.986457
gynoecium	0.71798	Cp_zihui00669	0	1.69187	0.20848	1.46355	1.11331	0.706016	0.195748	0.196963	0.137491	0.272711
callus	0.801523	Cp_zihui00670	0	0.897202	0.353784	1.5079	1.13355	0	0	0.25068	0.0583294	0
fruit	0.290987	Cp_zihui00671	38.7937	34.5377	49.2788	18.5019	21.7483	50.3406	32.618	49.3652	27.9599	48.4259
fruit	0.546478	Cp_zihui00672	89.8096	57.3378	91.5481	38.4092	36.4187	154.411	70.7844	80.3031	66.009	99.6393
pulp	0.951675	Cp_zihui00673	0.149341	0.25001	41.9392	0	0	10.8502	4.74387	0	0	133.202
Hypocotyl	0.992093	Cp_zihui00674	0.422956	0.0944089	91.7186	0.793348	0.248497	0	4.58769	0.0439633	0.153444	0.182613
Hypocotyl	0.864968	Cp_zihui00675	57.9613	1.99902	112.01	0.0395256	0	21.8892	25.2009	0.223411	2.20934	26.6025
pulp	0.225214	Cp_zihui00676	15.6169	11.7313	9.4996	17.7282	14.1159	13.5675	13.9609	13.2671	16.3432	18.0452
gynoecium	0.611993	Cp_zihui00677	11.1093	49.3913	16.8311	37.436	40.0607	6.07303	16.3112	15.1251	24.4463	5.08478
fruit	0.758839	Cp_zihui00678	37.6226	36.6274	42.3161	20.0213	21.9342	131.011	39.9113	9.38545	17.8488	58.6854
gynoecium	0.298681	Cp_zihui00679	16.0012	43.729	24.148	41.2147	40.7639	19.3462	36.4388	30.4829	32.1776	35.4387
gynoecium	0.967467	Cp_zihui00680	0.851443	217.056	1.24902	3.05322	55.4436	0.0660907	1.53923	0.0368756	1.3128	0
gynoecium	0.915038	Cp_zihui00681	3.4676	100.218	5.72263	21.6011	21.1794	0.403743	13.0597	6.98338	3.6954	0.519843
callus	0.811913	Cp_zihui00682	0.0816619	7.01774	1.01076	13.6956	8.66009	1.04589	3.00527	1.31567	0.444391	0.60232
gynoecium	0.640933	Cp_zihui00683	4.49402	22.3108	6.07694	10.4056	9.66393	2.22705	12.0977	12.0807	10.5292	4.5242
fruit	0.635797	Cp_zihui00685	0.0497285	1.41525	2.29789	0.905333	0.891109	2.33917	0.693502	0.0775338	0.496126	0.840924
pulp	0.407664	Cp_zihui00686	20.106	43.944	29.4944	28.8087	38.2274	34.0746	41.2514	58.6327	21.4775	59.2788
gynoecium	0.738447	Cp_zihui00687	20.9079	113.829	63.9063	8.53821	13.7523	10.4762	93.8409	13.8138	29.5734	13.1428
gynoecium	0.859137	Cp_zihui00688	2.95372	153.001	36.83	42.1605	50.3536	2.09621	32.2076	15.3265	9.78027	2.26041
gynoecium	0.368513	Cp_zihui00689	19.8857	35.6266	22.2142	24.7319	26.5437	11.9423	35.0931	19.0832	22.0859	20.8994
pulp	0.5041	Cp_zihui00690	19.5205	45.9147	29.0974	42.816	42.6996	56.8452	47.9734	44.5075	21.8356	78.6918
callus	0.393695	Cp_zihui00691	26.7079	35.3023	40.9127	70.763	70.3943	49.1461	68.9294	14.4013	36.3864	43.9553
gynoecium	0.590339	Cp_zihui00692	4.61913	25.3581	5.74587	22.4296	23.3	2.36446	15.3467	5.51495	10.2207	3.95271
Hypocotyl	0.85345	Cp_zihui00693	39.4748	4.83197	89.8031	8.00852	6.43402	19.2149	12.7596	0	17.0928	10.6292
Leaf	0.734369	Cp_zihui00694	2.83352	36.4969	57.7881	2.11417	4.02545	0.454309	16.9627	17.2128	58.0129	0.802216
Root	0.488631	Cp_zihui00695	69.1726	30.9526	52.5369	46.9724	28.404	4.62381	70.5649	38.586	48.311	5.20277
Leaf	0.879344	Cp_zihui00696	69.1438	10.5607	4.49892	6.07791	5.67857	1.25914	6.03952	15.4559	110.98	1.79955
fruit	0.454094	Cp_zihui00697	13.7992	37.7498	29.2696	20.7493	24.8124	44.7182	32.4216	29.2537	12.9929	18.6587
cutting	0.563215	Cp_zihui00698	72.5407	13.9564	42.7053	55.8929	55.558	8.14332	25.7503	36.809	36.1934	10.1532
cutting	0.455449	Cp_zihui00699	65.1016	44.8852	33.5653	27.6025	40.462	41.069	27.1307	41.9964	21.0773	41.2721
pulp	0.447044	Cp_zihui00700	4.351	26.4307	17.5742	24.0914	21.0108	7.1618	21.1086	20.3825	15.9796	31.7668
callus	0.575659	Cp_zihui00701	19.0035	14.649	16.0212	44.9344	43.206	12.4731	16.4352	7.69439	19.7689	22.3565
Sap	0.710787	Cp_zihui00702	15.5352	17.3383	7.98561	12.1533	11.2969	7.82831	16.0482	47.9801	28.2725	8.43005
gynoecium	0.559791	Cp_zihui00703	23.1766	188.275	49.8625	136.863	133.742	58.9952	96.9715	131.874	48.7338	65.704
gynoecium	0.425358	Cp_zihui00704	6.11365	27.4032	13.6594	18.8942	17.669	12.5319	22.6562	11.0231	19.2296	19.9464
callus	0.464854	Cp_zihui00705	13.9932	35.5292	37.5264	50.5647	31.6522	21.8322	30.5367	15.8176	31.4748	25.1733
Sap	0.58441	Cp_zihui00706	5.63736	14.3967	19.1358	15.8978	17.9632	7.19696	17.0937	30.2116	7.44684	8.23247
Hypocotyl	0.640291	Cp_zihui00707	66.8573	58.0113	154.209	67.6651	49.6112	15.2538	58.8849	116.316	31.1776	35.4566
Leaf	0.709587	Cp_zihui00708	65.9899	39.4718	24.4946	34.7059	41.9442	65.3316	37.8504	18.7757	148.642	59.9444
Hypocotyl	0.453447	Cp_zihui00709	53.4657	51.0577	87.2758	59.0126	62.1054	26.5423	51.1108	28.0954	59.7652	38.1529
gynoecium	0.768531	Cp_zihui00710	0.378982	21.3175	6.42118	18.4407	11.9792	0	4.61966	0.31514	2.19985	0.0545422
Root	0.972709	Cp_zihui00711	2.24337	0.596128	2.05682	0	0	0	35.479	0.111039	2.09281	1.6143
Hypocotyl	0.914362	Cp_zihui00712	51.0019	58.5953	439.733	68.8709	69.4283	0.620999	42.7858	19.9231	13.0609	14.6322
Hypocotyl	0.783208	Cp_zihui00713	14.7101	12.7387	50.388	17.6561	22.5447	0.777009	16.604	6.30213	5.83858	1.14197
Leaf	0.38201	Cp_zihui00715	16.5253	18.6229	14.8461	18.3223	13.4602	11.6445	16.8216	23.7856	26.8811	15.482
Shoot	0.697977	Cp_zihui00716	3.24587	9.89245	4.66995	11.7084	41.2211	0.23257	18.5063	36.5285	27.0841	0.179668
Sap	0.838018	Cp_zihui00717	58.6082	77.4355	175.752	217.686	131.692	3.19337	60.0375	509.412	10.4831	7.75339
Leaf	0.489819	Cp_zihui00718	56.5454	35.4499	24.2749	37.4576	34.85	41.9473	38.9508	45.0921	76.1011	34.8601
cutting	0.724324	Cp_zihui00719	160.482	7.30822	33.75	85.6452	61.9111	20.7381	133.312	20.6287	22.8426	12.0338
Sap	0.956433	Cp_zihui00720	6.43918	22.0362	19.2473	4.16861	11.3688	10.0678	8.34869	292.566	14.4574	18.5815
Sap	0.404425	Cp_zihui00721	12.9296	30.3175	17.0704	24.9449	25.0167	9.96218	35.1291	37.513	28.2719	17.4337
Hypocotyl	0.861581	Cp_zihui00722	16.8404	24.6644	99.9033	1.04943	11.7678	0.260568	26.4415	27.0126	8.97145	7.44803
gynoecium	0.624114	Cp_zihui00723	0	5.99676	0.667438	5.83293	3.5642	0	4.47627	2.61235	1.88644	1.24724
Hypocotyl	0.609201	Cp_zihui00724	0.649684	2.17526	2.85915	0.537629	2.29023	0	2.34898	0.168825	1.88559	0
Shoot	0.539666	Cp_zihui00725	235.421	137.914	267.534	210.326	296.29	12.8336	105.95	98.9134	79.5095	79.1302
gynoecium	0.926746	Cp_zihui00726	0	0.417991	0	0.137745	0.0733472	0	0.0644817	0	0	0
callus	0.665242	Cp_zihui00727	18.221	57.557	27.9203	107.141	79.8735	18.4944	46.4306	13.3694	44.8004	16.1298
Root	0.550722	Cp_zihui00728	28.3321	20.3077	24.9425	23.2	24.7799	6.58608	45.1274	29.4364	15.0143	9.87351
pulp	0.518689	Cp_zihui00729	22.7579	27.9501	17.4394	15.6254	13.6627	14.0704	16.3744	9.60669	27.0043	37.973
pulp	0.620265	Cp_zihui00730	3.68815	49.1776	19.8615	19.7043	21.3266	19.1658	22.9598	11.0972	5.35208	50.4249
fruit	0.689816	Cp_zihui00731	68.5326	185.788	153.598	99.887	77.8016	441.084	185.896	144.997	32.6426	282.211
Hypocotyl	0.788766	Cp_zihui00732	4.49296	22.905	53.8783	15.5821	9.00689	1.89273	15.5566	11.0534	19.4207	2.51823
Leaf	0.546962	Cp_zihui00733	68.0191	73.5538	85.4293	44.7458	58.6175	20.3374	69.2128	126.379	146.191	49.7756
pulp	0.892865	Cp_zihui00734	0.667857	3.31275	1.63285	17.276	2.52868	0.898566	6.70745	0	0.699953	34.9757
Shoot	0.715212	Cp_zihui00735	2.75899	3.15815	9.37882	3.27834	12.0118	1.58148	3.10587	0.0735327	2.4125	5.0397
Sap	0.751989	Cp_zihui00736	2.96998	10.2548	27.5193	0	0.327176	19.0192	14.0459	64.5394	19.8323	50.0898
Shoot	0.733391	Cp_zihui00737	16.4624	11.6808	6.23726	18.9459	40.0653	5.88992	17.7943	4.92946	6.66453	7.53131
gynoecium	0.771827	Cp_zihui00738	14.5013	78.0335	24.066	27.0172	24.9572	2.09206	24.8912	17.2554	22.5493	2.91617
pulp	0.594318	Cp_zihui00739	17.8958	42.6351	34.4682	37.3738	29.9956	43.0657	47.2309	21.2686	27.6372	82.5963
pulp	0.487383	Cp_zihui00740	15.0445	19.4808	5.44116	11.3262	9.18085	10.6068	12.8795	12.7434	12.8459	23.7451
callus	0.754656	Cp_zihui00741	0.306647	1.14079	9.95259	10.7706	3.12282	0	7.35616	0	1.90358	0
Leaf	0.819496	Cp_zihui00742	58.0864	13.2928	3.48768	10.3717	12.4882	3.78908	16.3356	4.20923	77.3922	3.66559
Sap	0.756367	Cp_zihui00743	33.0511	53.7464	34.5784	65.2163	67.0111	40.2294	84.5183	239.637	29.3512	117.749
gynoecium	0.716733	Cp_zihui00744	6.73849	13.927	2.74583	5.04847	8.16244	0	1.1172	0.0432357	11.6498	0
Sap	0.834422	Cp_zihui00745	20.6168	14.1006	14.2478	27.2785	24.8331	47.2874	41.7943	176.84	19.6052	53.7636
gynoecium	0.9819	Cp_zihui00746	0	0.836638	0	0.0551414	0.0293619	0	0.0258129	0.0259731	0	0
gynoecium	0.570332	Cp_zihui00747	10.8542	39.5918	9.35689	16.2481	19.9479	13.5626	19.5195	33.4337	21.2256	8.95354
cutting	0.772685	Cp_zihui00748	68.9455	30.5826	12.4231	5.82184	11.7181	6.74967	15.0983	21.3895	30.1045	7.16341
callus	0.856764	Cp_zihui00749	1.1531	23.5432	7.0895	100.922	48.5389	2.96948	4.72965	37.6842	3.07596	1.31785
Sap	0.591816	Cp_zihui00750	15.5839	22.2755	8.57278	38.4123	33.6615	7.60724	27.7419	46.2347	5.26064	10.7343
Root	0.992993	Cp_zihui00751	0	0.301948	0.39688	0.0497523	0.211938	0	15.2318	0	0	0
Hypocotyl	0.890413	Cp_zihui00752	0	0.46749	0.979307	0	0	0	0.270442	0	0.227945	0
gynoecium	0.622929	Cp_zihui00753	18.6691	61.6643	17.4529	48.6393	43.1767	2.41242	25.0823	22.7702	28.4228	2.64021
Root	0.460921	Cp_zihui00754	16.4823	31.0856	28.0044	37.2065	30.3996	21.0371	46.4459	12.8491	23.8806	24.3965
callus	0.562045	Cp_zihui00755	84.1319	251.869	190.771	397.274	355.784	55.545	176.16	180.808	164.182	106.644
Shoot	0.308666	Cp_zihui00756	4.54779	14.0771	14.7203	15.7467	16.4745	2.4106	15.0672	16.4535	15.2865	4.19463
callus	0.827697	Cp_zihui00757	0.213894	8.83257	3.23576	18.5262	10.5561	0	3.03815	2.00095	0.620787	0.230873
callus	0.501575	Cp_zihui00758	31.1103	28.8048	11.9033	37.5382	21.3414	11.0085	21.9487	28.9949	6.27378	7.00364
gynoecium	0.426257	Cp_zihui00759	3.87058	11.5522	3.33901	7.31189	5.96079	6.96479	7.17892	11.3838	6.48912	7.15295
Hypocotyl	1	Cp_zihui00760	0	0	0.478152	0	0	0	0	0	0	0
cutting	0.817721	Cp_zihui00761	494.929	48.3642	239.889	29.1705	21.1382	34.7993	97.7943	84.2269	210.322	46.2316
Hypocotyl	0.960297	Cp_zihui00762	2.23331	4.39469	49.7888	0.194539	1.55383	0.218974	1.18388	3.54315	3.36882	1.09957
Root	0.668448	Cp_zihui00763	7.13742	48.6999	74.3325	64.5452	59.9228	21.1535	133.721	25.9027	74.7683	22.5576
Hypocotyl	0.577721	Cp_zihui00764	82.466	27.3709	99.6426	24.7552	23.333	24.4649	47.6123	72.7086	39.412	36.5704
Sap	0.743861	Cp_zihui00765	466.612	55.3773	790.324	49.0559	118.86	81.1788	102.717	820.451	113.104	114.114
Hypocotyl	0.795628	Cp_zihui00766	519.964	171.116	918.878	104.226	149.92	11.9165	121.196	279.356	172.735	159.712
Hypocotyl	0.657341	Cp_zihui00767	68.6455	75.6356	182.841	74.665	66.9831	65.781	76.7376	40.6018	29.7485	65.0702
Leaf	0.77415	Cp_zihui00768	0.401697	0	3.36988	0.332414	4.36613	0	3.00847	0	5.64709	0
Hypocotyl	0.696808	Cp_zihui00769	47.1188	19.5437	115.481	17.6725	14.1103	52.2743	47.8756	20.8882	48.9226	46.7095
Hypocotyl	0.949168	Cp_zihui00770	31.4189	0.742125	225.054	6.96999	3.2719	0	54.1798	0.0431981	6.33247	0
Root	0.961975	Cp_zihui00771	0	0.0937446	6.2841	0.0463392	0	0	26.161	0	2.4683	0.0604426
cutting	0.938615	Cp_zihui00772	54.1284	0.869216	12.6924	0.537081	0.514777	0	4.47527	1.31549	9.35946	0.140108
callus	0.449614	Cp_zihui00773	3.78232	9.58585	3.81456	11.0853	9.53696	3.1561	6.91902	10.0334	3.71633	4.36608
Root	0.522224	Cp_zihui00774	29.0272	66.891	63.1523	64.1003	43.0918	34.0447	104.443	55.1165	36.7241	56.9555
Leaf	0.715252	Cp_zihui00775	15.7074	18.1326	5.67254	9.06241	6.5163	7.76219	9.25878	7.04169	34.1692	8.41244
pulp	0.640917	Cp_zihui00776	79.9011	239.178	349.246	212.951	184.898	426.999	260.52	52.1436	63.0257	578.282
pulp	0.866447	Cp_zihui00777	66.8525	103.923	7.15086	283.05	96.7909	3115.26	28.638	0	90.0839	3154.59
callus	0.556868	Cp_zihui00778	23.1443	26.4242	26.3416	56.6502	48.3479	6.85564	42.3667	31.615	8.01046	12.8258
callus	0.751857	Cp_zihui00779	2.22101	6.19696	56.5077	61.4689	49.2599	0	20.1712	0.384764	0.671466	1.86458
Sap	0.730051	Cp_zihui00780	133.211	271.798	211.235	309.949	249.596	174.695	264.078	822.308	174.971	208.302
cutting	0.830289	Cp_zihui00781	28.8054	8.70689	13.0635	0.189184	5.33907	0	7.52769	0.0891106	9.08179	0
pulp	0.647485	Cp_zihui00782	1.65517	6.83491	5.79697	17.0147	20.5836	15.7771	15.2745	0.0573479	1.90152	26.7588
Root	0.513504	Cp_zihui00783	39.0435	58.7407	38.5867	101.574	53.5244	110.618	140.967	75.4465	54.1587	85.5253
cutting	0.839243	Cp_zihui00784	95.0925	23.3973	10.4772	11.5656	9.31152	0.340347	3.16118	2.2313	76.6689	0.42726
gynoecium	0.478681	Cp_zihui00785	15.9932	32.1381	22.7242	22.9951	24.0996	8.99229	20.9727	15.6763	12.5964	6.73815
callus	0.948003	Cp_zihui00786	0	0.185048	0.09121	41.8025	18.9958	0	0.17128	0	0	0.119311
Sap	0.58038	Cp_zihui00787	1.34512	7.9351	2.21987	6.25467	4.85464	2.68485	4.76412	11.385	9.48105	3.4569
Sap	0.623642	Cp_zihui00788	2.38333	15.5797	2.34122	9.95524	5.8011	2.06142	8.35332	18.4913	13.4638	2.69503
Hypocotyl	0.72635	Cp_zihui00789	646.33	626.515	1990.85	416.801	542.666	59.723	596.806	1148.94	153.637	711.753
Sap	0.551579	Cp_zihui00790	4.28631	15.3598	17.1554	28.9514	20.4732	6.62546	23.7787	37.2922	14.5164	19.3565
Root	0.485261	Cp_zihui00791	1.09602	5.78253	2.49393	3.51801	4.59539	1.62417	6.14998	4.7382	2.16887	2.4736
Leaf	0.917414	Cp_zihui00792	4.76545	25.471	3.83416	11.6964	13.0849	4.55963	7.92003	1.26361	99.5209	1.37633
Hypocotyl	0.958986	Cp_zihui00793	0.0885112	1.58054	55.3123	0.29298	0.20801	0	17.8296	0	0.417442	0
Leaf	0.896683	Cp_zihui00794	24.2712	14.0587	2.3775	7.31288	8.5931	4.32026	8.87478	1.58874	79.965	2.95828
Root	0.73289	Cp_zihui00795	7.05029	14.5464	10.9718	11.3615	7.13987	3.75879	33.7082	3.15791	14.2697	8.77815
Sap	0.445879	Cp_zihui00796	8.67038	19.8588	7.9019	30.9486	31.3627	12.4156	18.281	32.1818	11.1267	19.9279
Root	0.764088	Cp_zihui00797	4.87263	1.63144	2.14436	3.85301	4.43732	0.226934	11.0738	4.43166	1.85612	0.0584381
Sap	0.978223	Cp_zihui00798	0.69966	0.390431	7.6015	2.17119	1.18182	1.54781	7.2728	151.722	3.52188	5.34933
fruit	0.891178	Cp_zihui00799	0	0.147424	0	0.0728736	0	1.47648	0.750503	0	0	0.475264
fruit	0.795435	Cp_zihui00800	0	0	7.10109	0	0	29.7779	0.104179	19.7595	3.47574	24.3833
Root	0.947237	Cp_zihui00801	0.39904	0.296901	2.01221	0.697121	0.507965	0	9.20616	0	0.45843	0
gynoecium	0.84621	Cp_zihui00802	0	0.374978	0.27724	0	0	0	0	0	0	0.24177
Hypocotyl	0.919194	Cp_zihui00803	0	3.42744	24.4822	2.13861	6.32982	0	2.86038	0.418636	2.59355	0.0362273
Hypocotyl	0.918915	Cp_zihui00804	54.1361	14.5006	180.039	9.88666	5.8348	0.139106	17.2785	9.97348	19.3149	0.322392
Sap	0.594513	Cp_zihui00805	7.26	39.2107	10.9115	33.8298	38.1857	13.4846	25.5571	53.8344	13.812	14.2111
cutting	0.72049	Cp_zihui00806	86.3136	23.3957	20.2548	35.4233	24.5616	7.10546	26.1224	10.52	61.0583	8.68765
gynoecium	0.578002	Cp_zihui00807	3.41084	13.4965	3.15563	11.9745	11.295	7.65386	6.32622	0.161151	3.71225	3.57004
callus	0.502926	Cp_zihui00808	19.2612	30.2546	22.8592	49.49	36.8832	6.64486	31.6421	35.2679	22.3544	16.2343
cutting	0.763922	Cp_zihui00809	212.662	60.2167	76.2008	52.2017	46.7085	37.1969	75.1492	1.22084	69.9345	33.0146
pulp	0.791977	Cp_zihui00810	12.3665	14.3483	26.5379	21.987	15.2506	29.0254	19.3836	0.0954511	4.02002	76.3885
gynoecium	0.84522	Cp_zihui00811	60.7403	104.74	12.1185	0.351251	56.9336	0	0.131543	5.55907	10.0709	0
gynoecium	0.691553	Cp_zihui00812	26.8821	119.137	42.2331	27.7471	37.3788	12.0352	73.4703	50.7162	34.784	25.48
Root	0.717666	Cp_zihui00813	0.3351	0.934979	0.921701	0.0924345	0.0984397	0	1.12504	0.174156	0.0607854	0.241134
fruit	0.863446	Cp_zihui00814	113.121	0.573492	46.6008	3.6448	4.57166	416.961	15.0147	0.68672	4.10126	324.124
Sap	0.32222	Cp_zihui00815	39.6749	43.2234	30.2283	43.925	46.461	57.6055	52.645	67.0927	30.2339	65.27
pulp	0.688898	Cp_zihui00817	1.85201	8.77058	5.89251	12.951	9.17532	15.7122	6.48924	1.97706	1.92487	23.1238
gynoecium	0.54201	Cp_zihui00818	33.1956	140.851	97.9608	87.6876	70.527	23.2784	89.6545	93.787	47.1022	37.3815
callus	0.464017	Cp_zihui00819	7.72915	23.5736	10.2939	26.1885	17.3186	11.9796	17.9729	11.3841	11.1481	14.9291
Sap	0.503893	Cp_zihui00820	7.20255	11.3411	7.87824	6.57633	8.44694	5.51275	6.63289	14.7264	7.11994	5.04225
Hypocotyl	0.621635	Cp_zihui00821	126.983	86.0494	357.863	130.315	137.6	125.555	191.691	176.335	91.5351	152.562
gynoecium	0.704762	Cp_zihui00822	0.500474	34.5578	7.17011	30.2033	25.4409	0.50671	16.7351	8.02929	2.5814	0.657638
Root	0.323859	Cp_zihui00823	30.9685	56.8717	68.3049	69.7031	44.8097	63.8593	79.7395	24.1095	68.0791	58.5308
gynoecium	0.941431	Cp_zihui00824	1.96805	58.0764	3.84161	2.2999	6.52738	0.335096	7.21401	2.71654	4.64477	1.06595
cutting	0.861278	Cp_zihui00825	1362.32	275.728	961.214	59.9788	78.4982	3.23484	104.487	128.448	63.7307	25.5456
gynoecium	0.444472	Cp_zihui00826	27.8325	55.5271	45.582	35.4262	41.6822	18.7236	33.6843	38.3841	17.5878	18.7189
gynoecium	0.639235	Cp_zihui00827	21.2205	50.0206	13.5921	16.6546	19.9321	15.294	18.7395	22.987	10.4263	23.565
gynoecium	0.875488	Cp_zihui00828	3.351	227.403	48.9303	3.73757	12.4548	4.61415	104.226	1.59012	72.3082	3.61701
Shoot	0.68906	Cp_zihui00829	24.3816	61.077	49.7842	64.9051	103.777	0.793383	26.2866	10.7348	47.5488	4.90333
callus	0.879458	Cp_zihui00830	1.01667	2.9785	0	11.7785	7.42915	0	0.918961	0.0660473	0.368837	0
Hypocotyl	0.80338	Cp_zihui00831	1.22735	6.24972	11.8999	0	2.07316	0.214357	1.78296	0.239203	6.40077	2.87037
cutting	0.920171	Cp_zihui00832	84.9846	3.13835	1.94793	2.24081	6.79202	13.5814	6.13245	0.649526	14.5845	11.991
gynoecium	0.556001	Cp_zihui00833	12.2099	45.0315	22.1574	38.1705	38.7951	1.63406	24.9723	18.1252	21.0534	2.8277
pulp	0.348207	Cp_zihui00834	27.7253	44.049	50.2585	54.3812	48.4956	33.2685	54.0601	59.1563	47.9941	71.4932
Sap	0.563965	Cp_zihui00835	21.4757	54.4217	19.8751	69.6927	39.1884	48.7151	62.1174	102.158	50.6882	34.7252
callus	0.489798	Cp_zihui00836	37.4222	45.1025	129.847	136.968	78.0438	87.5233	77.3157	48.2218	32.2808	93.1741
No_TAU	0	Cp_zihui00839	0	0	0	0	0	0	0	0	0	0
No_TAU	0	Cp_zihui00844	0	0	0	0	0	0	0	0	0	0
No_TAU	0	Cp_zihui00845	0	0	0	0	0	0	0	0	0	0
gynoecium	0.595914	Cp_zihui00848	25.241	48.7521	11.9582	37.4554	30.2646	15.642	26.1276	17.4551	8.63388	4.52224
gynoecium	0.89239	Cp_zihui00849	1.03477	16.2361	6.09415	1.67902	1.16227	0.113395	3.72558	0.0949036	1.64516	0.175203
gynoecium	0.417346	Cp_zihui00850	3.29323	16.2926	9.62591	14.2362	9.4721	6.13504	14.8011	7.30596	8.50588	12.061
gynoecium	0.851136	Cp_zihui00851	1.33701	25.5278	3.06645	14.162	7.32351	0.191596	4.09035	0.470369	2.74614	0.814081
callus	0.792681	Cp_zihui00852	2.03079	16.9986	8.75098	41.7953	31.1542	2.62723	6.61404	1.99359	2.61955	5.19585
cutting	0.795826	Cp_zihui00853	47.8609	4.62719	11.3237	9.14911	9.4871	6.50417	25.0587	0.113407	1.84717	19.8371
gynoecium	1	Cp_zihui00854	0	0.550841	0	0	0	0	0	0	0	0
gynoecium	1	Cp_zihui00855	0	0.403741	0	0	0	0	0	0	0	0
callus	0.538098	Cp_zihui00856	5.42229	18.0223	8.83962	24.5861	20.4631	2.7281	15.6388	12.6298	14.7895	3.67397
Leaf	0.566055	Cp_zihui00857	10.5422	29.8012	12.5524	30.304	30.5614	4.00537	34.4619	11.102	43.3284	5.88913
Shoot	0.432081	Cp_zihui00858	18.3924	34.3619	31.8913	31.023	39.4819	10.3891	33.9555	14.3059	18.5411	8.94251
Hypocotyl	0.605271	Cp_zihui00859	21.8411	36.5463	44.0314	6.08535	15.9156	3.80538	26.7338	21.265	22.0837	2.14831
cutting	0.914169	Cp_zihui00860	624.505	1.86996	10.2225	20.3356	11.9917	0	34.0658	67.2085	333.435	3.28819
callus	0.50795	Cp_zihui00861	10.7977	22.1625	10.6508	33.5503	22.0942	6.64729	24.6482	20.7053	26.0026	4.86734
callus	0.443199	Cp_zihui00862	18.3795	30.0765	17.8109	44.5374	40.4142	12.4967	34.8484	33.5532	19.033	16.5739
gynoecium	0.292846	Cp_zihui00863	31.0837	43.7412	34.116	36.8648	36.7895	23.3585	36.531	26.222	11.4947	41.9255
Shoot	0.619453	Cp_zihui00864	6.18778	12.9032	26.7387	28.687	40.2453	16.9372	18.153	0.112838	6.53767	21.5797
gynoecium	0.604125	Cp_zihui00865	14.5956	63.8229	53.2703	41.7126	33.4776	13.6908	47.0157	5.25835	10.2554	8.11691
Sap	0.478484	Cp_zihui00866	40.91	34.224	30.2251	48.468	45.5976	8.69318	38.7089	63.2376	27.3159	22.6721
Hypocotyl	0.973853	Cp_zihui00867	7.23512	4.5219	136.437	1.43694	4.42084	0	3.73701	0.150408	10.6043	0
fruit	0.53664	Cp_zihui00868	2.39615	15.2814	5.46083	7.55378	18.1002	23.5946	22.4542	12.2752	11.425	3.44848
Sap	0.597029	Cp_zihui00869	5.06804	17.5418	12.9093	15.7528	21.4242	10.6193	27.169	37.9079	16.7684	10.2291
callus	0.679247	Cp_zihui00870	18.15	6.51101	15.6898	84.932	37.0686	25.7616	18.3029	39.0788	41.8594	42.7576
callus	0.431906	Cp_zihui00871	36.9583	30.3577	34.9633	56.7434	39.3049	5.47817	32.1723	43.0352	36.9753	30.8749
Shoot	0.584676	Cp_zihui00872	11.4815	3.21122	5.53982	10.6841	13.5075	1.00503	6.31611	3.609	7.60803	1.03523
Shoot	0.462714	Cp_zihui00873	36.1505	37.2032	27.5819	60.6921	67.0091	8.92432	43.1941	60.5955	39.2451	10.4406
cutting	0.720981	Cp_zihui00874	62.1823	18.6821	29.386	23.9121	26.3905	5.5721	12.7387	10.6905	25.7954	2.98304
gynoecium	0.474581	Cp_zihui00875	3.32599	23.5055	12.0972	13.3742	17.7083	7.1967	21.4472	18.9337	10.7735	6.29554
Hypocotyl	0.854398	Cp_zihui00876	5.10289	0.783733	26.8093	13.3269	7.3989	0.0872138	5.82754	0.413621	2.15699	0.0336878
Leaf	0.531857	Cp_zihui00877	10.9182	28.3412	13.4632	36.8509	34.3439	12.1125	18.2804	6.66257	40.3221	8.91592
fruit	0.860896	Cp_zihui00878	0.608303	0	8.36575	9.39652	32.5227	42.0709	1.33533	0	0.441371	0
Hypocotyl	0.978033	Cp_zihui00879	0	0.378239	63.2755	3.515	1.27434	0	6.72184	0.0352268	0	0.585293
cutting	0.627146	Cp_zihui00880	28.3704	7.19917	13.8653	9.06135	5.05312	13.7971	10.9825	3.44555	22.6434	9.1545
Shoot	0.725699	Cp_zihui00881	0.146478	46.5095	54.4708	55.9604	65.9644	0.613974	1.39966	1.59866	1.56765	0.57972
Root	0.911454	Cp_zihui00882	0.417502	2.2133	3.10054	2.18812	2.02366	0	13.0465	0	0.378663	0.0751073
Shoot	0.507105	Cp_zihui00883	16.1972	53.7281	26.9422	67.1601	83.7352	36.4471	68.4514	37.2824	41.4512	23.794
callus	0.268527	Cp_zihui00884	46.5547	60.271	46.0247	78.2977	69.0833	56.1254	71.5195	58.6905	50.2343	56.9503
Root	0.444455	Cp_zihui00885	3.32976	7.20719	5.05109	5.34391	3.37909	3.66547	8.52109	2.12383	8.51091	3.99342
Hypocotyl	0.949956	Cp_zihui00886	0.0997947	0.167065	1.94886	0	0.0586318	0	0.335042	0	0.217227	0
cutting	0.476318	Cp_zihui00887	441.882	144.768	182.703	384.279	252.079	155.787	209.094	226.689	355.957	171.295
Hypocotyl	0.809388	Cp_zihui00888	2.7396	4.05303	5.08196	0.24604	0.411753	0.0593449	0.0658153	0.0331118	1.10946	0
Leaf	0.773806	Cp_zihui00889	29.5907	31.6946	8.29328	14.4291	18.2092	13.1282	8.33008	9.03772	70.669	11.1511
Root	0.970851	Cp_zihui00890	1.38411	1.02983	5.45673	0.127265	0	0.214875	34.3155	0.11989	0.66952	0
Leaf	0.741662	Cp_zihui00891	3.72837	4.16108	1.41992	4.74663	2.86451	0	3.40708	0	9.36423	1.44463
Leaf	0.7144	Cp_zihui00892	23.8284	8.05235	3.65565	7.90838	6.41424	6.72049	8.23777	8.8316	29.3437	1.77615
Shoot	0.339867	Cp_zihui00893	35.1645	34.117	12.5664	35.0884	43.2373	25.6825	23.0131	20.0754	32.7389	38.4352
callus	0.342914	Cp_zihui00894	64.1187	49.3796	79.9432	93.7662	70.6931	78.4037	62.009	63.235	25.5127	61.2167
Shoot	0.946403	Cp_zihui00895	24.905	3.06286	2.34001	30.091	158.98	0.639067	3.57915	1.78285	8.31345	1.9748
Leaf	0.655056	Cp_zihui00896	5.17234	18.4518	7.31656	17.9872	10.3647	6.36644	25.1413	19.297	37.7974	7.24452
callus	0.660687	Cp_zihui00897	2.66677	12.9282	5.63878	21.1486	15.3741	4.42462	12.0523	1.1694	9.13053	1.19936
Hypocotyl	0.869077	Cp_zihui00898	7.42154	0.653912	12.7851	1.50844	2.06542	0	1.7149	0	1.7005	0
callus	0.630214	Cp_zihui00899	13.1083	27.5713	8.04298	51.7738	34.3604	2.88476	26.8591	14.7481	38.2535	6.47843
Leaf	0.759239	Cp_zihui00900	7.63318	6.06242	1.62103	5.85636	4.65155	1.6535	4.87784	1.91896	16.5253	1.53286
gynoecium	0.645416	Cp_zihui00901	0.221792	3.61398	0.70765	3.25474	3.36195	0.371864	1.12267	1.12963	0.756359	0.606475
gynoecium	1	Cp_zihui00902	0	4.83534	0	0	0	0	0	0	0	0
cutting	0.920456	Cp_zihui00903	146.507	8.91225	1.84216	3.01986	4.843	0	2.06229	0.870195	83.103	0.231703
Shoot	0.604617	Cp_zihui00904	38.8706	98.9839	55.4817	45.7745	122.05	62.7806	45.0869	55.831	18.9348	12.5628
gynoecium	0.985308	Cp_zihui00905	0	7.06764	0.0941522	0	0	0.318846	0	0.0889509	0.186278	0.24632
Hypocotyl	0.839946	Cp_zihui00906	0.165805	0.370096	0.82089	0	0.389657	0	0.256919	0	0	0
Sap	0.516945	Cp_zihui00907	1.89859	9.01782	4.78492	9.49985	9.62415	2.17974	10.5134	15.0762	14.7529	3.27253
Leaf	0.721935	Cp_zihui00908	9.45305	5.06821	0.586293	4.44816	3.64814	2.0718	3.66194	4.93697	15.2813	4.36814
cutting	0.939855	Cp_zihui00909	77.6595	6.54485	2.58076	2.9579	2.41177	2.96527	1.86064	3.26543	15.7738	3.67729
Shoot	0.894444	Cp_zihui00910	0	0	1.97879	0.198447	3.27576	0	0	0.934738	0	0
Sap	0.92544	Cp_zihui00911	58.612	1.38786	15.004	0	0.0487072	11.7375	15.8005	220.038	24.5421	20.5215
gynoecium	1	Cp_zihui00912	0	0.195215	0	0	0	0	0	0	0	0
Leaf	0.533017	Cp_zihui00913	23.4886	15.0874	14.4676	15.8463	14.8571	25.2653	27.9296	6.90235	43.4002	38.5602
gynoecium	0.443959	Cp_zihui00914	44.592	102.863	27.5031	101.661	98.879	18.5123	71.7811	31.9847	87.7655	32.0878
Hypocotyl	0.472351	Cp_zihui00915	34.0817	8.63848	38.4584	26.516	14.3027	7.20967	19.28	38.2803	11.7757	22.5484
Sap	0.44681	Cp_zihui00916	5.81592	6.14929	7.74583	7.26144	6.4743	1.14049	8.22142	10.8178	4.44201	6.608
Sap	0.464337	Cp_zihui00917	2.28204	3.693	2.00858	4.5008	4.18986	2.92276	5.95243	6.73061	5.17438	1.72424
gynoecium	0.505464	Cp_zihui00918	4.85206	21.9658	8.00742	20.5661	20.8985	6.93841	14.2073	8.55952	6.48326	7.25343
gynoecium	0.907466	Cp_zihui00919	0.399262	3.03008	0	0.484585	0.281492	0.0743797	0.0824892	0.166002	0.115878	0.919374
cutting	0.87886	Cp_zihui00920	20.9544	0	0	0.444621	0	0.750701	0	5.864	15.4964	0.289971
Sap	0.671517	Cp_zihui00921	0.459152	0.512441	1.09452	0.337741	0.0899209	0.285122	0.553365	1.35222	0.555251	0.110133
pulp	0.800288	Cp_zihui00922	78.0404	51.9731	131.747	44.4298	81.8546	411.185	92.4786	102.394	47.3649	579.429
fruit	0.620139	Cp_zihui00923	2.76529	0.60219	1.07597	11.7208	3.4871	20.4805	13.6211	18.648	5.18736	12.9099
pulp	0.770601	Cp_zihui00924	0.293406	1.63729	1.04912	0.161867	0.430957	0.546593	0.303094	0	0.372555	2.32244
callus	0.402834	Cp_zihui00925	56.4185	188.52	86.2372	217.407	149.362	114.126	204.336	126.074	100.429	142.949
Leaf	0.580616	Cp_zihui00926	11.637	12.3904	10.0806	2.32446	3.69356	0.124591	2.93622	8.58525	13.8057	0.336878
gynoecium	1	Cp_zihui00927	0	0.480124	0	0	0	0	0	0	0	0
cutting	0.873059	Cp_zihui00928	209.251	24.8137	10.7139	14.3694	14.6825	2.34963	13.8168	5.64029	144.656	8.02052
Sap	0.600258	Cp_zihui00929	11.0703	29.5804	13.4363	31.0374	28.6662	4.17375	24.3844	45.6011	11.8467	9.86276
fruit	0.744373	Cp_zihui00930	13.7616	53.9556	14.5338	43.1025	37.7366	185.879	32.6056	47.2697	52.7869	131.89
Sap	0.56748	Cp_zihui00931	65.5602	37.6399	46.9885	49.5577	39.4441	91.0132	53.887	133.669	60.0331	76.2079
callus	0.472866	Cp_zihui00932	0.844417	4.0524	0.882583	4.79826	4.34101	1.14049	3.22751	3.75222	3.24726	1.27603
Root	0.891695	Cp_zihui00933	0.269975	11.299	16.7079	9.2343	1.11032	0	42.1471	1.75387	0.36729	0.339973
Sap	0.258237	Cp_zihui00934	24.0518	23.5615	34.3011	28.8396	23.4779	18.6578	31.6741	34.6005	20.8524	25.5723
callus	0.373894	Cp_zihui00935	12.303	33.5524	23.0425	37.1851	34.7633	10.9247	28.0147	20.6997	17.5409	28.6949
gynoecium	0.981048	Cp_zihui00936	0.301844	15.2268	0.166046	1.43209	0.212809	0	0.155906	0	0.328518	0
gynoecium	0.403996	Cp_zihui00937	74.9122	85.1573	34.2602	45.6487	36.8133	32.5944	58.1372	64.8007	64.8956	44.7246
No_TAU	0	Cp_zihui00938	0	0	0	0	0	0	0	0	0	0
Sap	0.531318	Cp_zihui00939	8.10184	16.7143	12.4252	16.6596	12.2607	20.0099	20.3528	33.6214	11.4453	23.85
cutting	0.75622	Cp_zihui00940	59.3548	10.1566	17.9944	8.84171	6.74278	5.50984	13.8141	8.22426	51.302	7.63995
Hypocotyl	0.823775	Cp_zihui00941	181.318	52.1353	476.259	51.3514	63.836	60.9169	264.515	65.2803	8.28531	7.71891
Root	0.335688	Cp_zihui00942	61.4406	198.964	124.863	249.3	195.265	206.531	250.507	196.305	113.644	151.42
Shoot	0.912537	Cp_zihui00943	0.0810726	29.6781	3.92466	27.4173	79.3075	0.226549	0.334999	0.589885	0.117649	0.0583389
gynoecium	0.633793	Cp_zihui00944	6.67397	13.0087	5.84318	5.03022	3.81066	2.10137	6.55448	5.12956	6.58169	1.1499
pulp	0.715859	Cp_zihui00945	15.8328	29.3092	41.4582	28.2305	20.4648	25.0121	22.9197	90.141	23.2669	115.997
Root	0.776598	Cp_zihui00946	34.1157	6.78902	97.2101	3.29997	1.28066	29.3694	112.77	0.421525	12.1193	42.1313
Sap	0.881733	Cp_zihui00947	1.88607	420.801	1.50914	19.6751	105.673	1.59709	17.0923	581.357	49.8254	0.740286
cutting	0.409841	Cp_zihui00948	42.3797	37.1946	39.4027	22.5569	29.0489	9.08114	32.0122	18.9749	25.3	11.5255
Shoot	0.60108	Cp_zihui00949	23.5303	78.0122	33.7572	77.8046	109.467	9.04137	65.9214	43.9027	45.9098	15.1373
Hypocotyl	0.607315	Cp_zihui00950	6.43392	9.34979	60.5742	6.72923	13.9784	17.3546	33.128	33.229	55.7767	38.0992
Root	0.366449	Cp_zihui00951	24.1488	44.083	40.1005	46.6642	39.4322	36.3131	61.1714	42.1911	42.0339	33.8301
Hypocotyl	0.801382	Cp_zihui00952	25.9508	36.7903	745.163	274.595	481.233	16.877	382.674	93.4977	16.2848	4.12171
Hypocotyl	0.564361	Cp_zihui00953	29.7349	26.0525	52.3161	29.5719	22.1504	11.1018	39.5043	20.3641	17.2846	9.35418
gynoecium	0.821665	Cp_zihui00954	0	1.24745	0.273274	0.0685145	0.51076	0.578401	0.256585	0	0.225277	0.089367
Sap	0.682971	Cp_zihui00955	8.51207	49.4834	11.9636	72.3746	55.616	6.92671	44.2314	104.763	48.6289	1.17792
callus	0.6408	Cp_zihui00956	2.21798	14.5612	7.17718	24.5444	8.66189	1.82291	21.4296	10.2388	11.3599	1.87768
Sap	0.691501	Cp_zihui00957	10.3454	32.0725	18.654	32.0776	26.4514	1.60606	22.5615	68.3036	17.0632	28.8127
Hypocotyl	0.599803	Cp_zihui00958	2.30129	6.849	11.1826	4.23194	10.5912	1.07178	10.3015	0.199336	4.73101	0
Root	0.693038	Cp_zihui00959	3.8421	12.5577	9.20906	24.3756	10.4804	2.04501	34.1614	12.9792	15.3326	3.55465
Sap	0.721782	Cp_zihui00960	68.5807	101.512	144.301	43.6555	85.7157	180.627	125.435	379.208	63.9497	135.745
Sap	0.830767	Cp_zihui00961	50.2006	91.556	96.879	92.2034	96.7549	56.8343	98.9733	461.559	52.6378	66.9611
Hypocotyl	0.883781	Cp_zihui00962	0	0.280863	10.5212	3.60969	1.2198	0	5.84923	0	0	0.0452722
Sap	0.94391	Cp_zihui00963	27.8405	14.9459	42.3914	12.2484	13.1132	11.7079	38.6195	418.689	46.5591	3.93066
gynoecium	0.851048	Cp_zihui00964	0	54.565	3.4382	31.2581	30.4748	0	7.21072	0.151788	0.614546	0
callus	0.927029	Cp_zihui00965	0	0.124664	0	8.07261	5.11887	0	0	0.0580521	0	0
fruit	0.989172	Cp_zihui00966	0	0.860271	0	0.850487	2.89837	50.6178	0	0.240361	0.0279642	0.0554667
callus	0.950582	Cp_zihui00967	0	0	0.225674	2.94218	0.9641	0.0764245	0.0423785	0	0	0
Sap	0.505776	Cp_zihui00968	7.78702	15.5141	5.73516	7.73983	11.57	8.51216	18.5148	22.8774	18.3745	8.01153
Hypocotyl	0.810022	Cp_zihui00969	31.8738	2.71952	89.702	34.3012	31.5651	0	15.5294	1.22555	36.045	0.113125
Hypocotyl	0.884968	Cp_zihui00970	6.76131	0	111.893	26.2661	67.5314	0	14.2602	0	1.02205	0
Root	0.377449	Cp_zihui00971	12.2434	20.6463	25.0352	18.0859	12.1623	14.1303	28.5265	23.5126	14.426	19.591
gynoecium	0.865079	Cp_zihui00972	0	0.233745	0	0.0577715	0	0	0	0	0	0.226063
Root	0.521238	Cp_zihui00973	25.4562	25.9954	30.1061	35.1251	22.5848	25.4621	60.8885	48.5691	18.3672	30.6939
callus	0.891888	Cp_zihui00974	0.114926	1.02611	0.0632213	6.81579	5.36799	0	0.0296802	0.0298644	0	0
pulp	0.9272	Cp_zihui00975	0	0.877265	0	0.216822	0	0	0.202998	0	0	1.97968
Hypocotyl	0.905816	Cp_zihui00976	1.35719	2.63081	26.9954	4.65007	6.3371	0	4.3536	0.111372	2.98017	0.462609
gynoecium	0.729233	Cp_zihui00977	16.901	52.0868	15.7913	4.16647	8.89585	5.49798	4.73402	14.4426	51.8052	4.69587
Leaf	0.959741	Cp_zihui00978	1.47904	1.49348	4.33933	0.0388552	0.206898	0	0.145512	0.0366037	21.3609	0
gynoecium	0.561975	Cp_zihui00979	38.276	125.362	50.5749	88.1064	106.028	49.5864	58.5123	61.8081	13.8861	27.428
Shoot	0.767729	Cp_zihui00980	114.242	134.359	244.895	202.747	526.008	41.2886	120.251	216.497	13.9248	11.3814
pulp	0.60116	Cp_zihui00981	11.3326	26.1315	6.42637	69.9564	49.9218	63.382	30.6595	72.1557	26.588	99.3307
cutting	0.558422	Cp_zihui00982	16.4849	6.91831	3.57866	6.76446	4.18228	10.5011	6.5443	3.62878	12.1959	11.2006
callus	0.76352	Cp_zihui00983	286.917	74.2861	42.0594	331.495	60.6106	11.8064	43.3419	135.623	10.0082	40.873
Hypocotyl	0.551721	Cp_zihui00984	17.1417	16.783	52.3282	27.9326	46.9514	16.1275	33.2598	32.2831	13.8641	6.77553
Root	0.988264	Cp_zihui00985	0	0.709638	0	0	0.149429	0	9.19573	0.0660913	0.0461354	0
callus	0.334904	Cp_zihui00986	17.1	39.4098	31.4187	51.0839	47.37	28.3519	46.5022	32.0381	30.3671	33.2234
callus	0.589768	Cp_zihui00987	52.1171	27.0446	21.6127	58.3398	41.926	11.2027	17.854	5.88022	30.8985	6.8595
Hypocotyl	0.72381	Cp_zihui00988	21.1951	24.4965	74.5656	26.1127	30.5655	3.5115	61.1414	2.56881	13.7071	2.04964
gynoecium	0.918001	Cp_zihui00989	4.12817	113.366	22.7747	12.8763	22.3883	0.369734	12.3219	2.02169	6.72504	0.0571265
Hypocotyl	0.845442	Cp_zihui00990	0.900977	1.25693	8.21922	0.289948	0.308785	0	5.77826	0.0390209	2.75111	0.108055
Sap	0.301097	Cp_zihui00991	20.4245	12.2417	17.6337	17.0583	8.88881	20.6982	24.0782	25.8984	24.8022	17.0787
Leaf	0.745367	Cp_zihui00992	17.1762	10.5664	2.84599	10.4462	9.93943	3.66241	8.57771	6.88324	36.4683	13.4766
pulp	0.78659	Cp_zihui00993	8.33975	2.82232	37.4714	3.68071	1.92831	29.068	6.2807	0.167779	0.741753	47.1189
Root	0.806089	Cp_zihui00994	1.016	10.3564	16.5063	0.112101	2.94481	0	18.437	0.528027	0.712611	0
Hypocotyl	0.649379	Cp_zihui00995	24.4059	30.7879	43.5562	6.10834	6.69895	7.92153	14.5528	8.80298	29.7419	8.42512
Leaf	0.566379	Cp_zihui00996	212.786	156.883	237.917	66.275	50.8727	403.61	173.176	14.2176	406.157	269.327
cutting	0.508416	Cp_zihui00997	40.4753	0.25378	36.1504	14.6773	5.21027	33.2534	37.7011	29.8989	10.1468	11.7811
cutting	0.643859	Cp_zihui00998	84.4219	0.899474	45.8867	20.5637	8.75989	58.1793	45.9983	43.5611	16.1543	30.592
callus	0.768839	Cp_zihui00999	0.327067	0.486702	0.179921	2.58627	1.72944	0.304651	1.63302	0.169981	0.0791042	0.470707
Sap	0.802437	Cp_zihui01000	16.3404	33.8581	16.9393	26.8646	22.2989	8.73208	21.5875	94.0587	12.4703	8.15122
gynoecium	0.409772	Cp_zihui01001	4.4231	22.2337	18.8424	14.27	17.1305	16.2161	11.4412	13.4799	7.53545	14.7682
Hypocotyl	0.816953	Cp_zihui01002	0	0.620727	2.05427	0.1315	0	0.962109	1.35428	0	0.144125	0.171522
Root	0.242632	Cp_zihui01003	33.1746	30.2416	29.2027	33.4777	32.398	19.1362	37.9161	26.5858	29.8128	24.4187
Shoot	0.850237	Cp_zihui01004	0.718072	19.8349	7.99904	39.9119	59.6615	0.278691	2.47261	5.97108	2.6268	0.602835
Leaf	0.786269	Cp_zihui01005	17.2033	0.470586	17.7211	0.488495	0.396367	0.510576	0.566244	0.482102	20.2073	1.03161
pulp	0.424389	Cp_zihui01006	96.2448	135.168	153.635	236.88	156.683	204.704	190.519	217.086	99.6137	287.72
Shoot	0.728781	Cp_zihui01007	28.5356	58.1722	28.4613	160.277	194.368	11.9328	46.2615	113.585	21.6822	5.539
callus	0.838806	Cp_zihui01008	1.76466	1.57557	1.20373	23.248	7.67219	7.23236	6.38026	0.366848	1.69013	5.84122
Sap	0.804836	Cp_zihui01009	0.554931	3.77795	1.40424	1.04089	0.700975	1.44731	5.17362	9.28666	1.89243	0.319457
callus	0.501463	Cp_zihui01010	24.1197	19.7358	11.8378	28.8365	28.4182	6.1768	24.3788	0.8447	5.92006	7.95299
Sap	0.600589	Cp_zihui01011	27.8819	30.9986	17.6886	17.0321	10.6698	6.66688	22.2365	41.029	6.3947	7.91777
Hypocotyl	0.882413	Cp_zihui01012	0.201484	0.674605	46.33	0	0	0	30.388	0	0.657867	17.1083
Sap	0.752585	Cp_zihui01013	19.841	16.7731	13.3582	8.94465	5.65456	4.75822	20.458	63.64	20.1171	31.8045
Sap	0.356738	Cp_zihui01014	27.13	52.1528	37.4891	41.6962	50.2212	16.9322	58.4472	59.6133	31.6985	29.3554
cutting	0.92187	Cp_zihui01015	293.69	7.47393	14.2046	15.1772	31.2277	18.4884	15.2068	23.1085	56.2723	25.3533
callus	0.547279	Cp_zihui01016	24.8402	86.8521	100.958	140.411	107.429	19.0903	73.6207	41.0844	68.0308	50.1964
gynoecium	0.346849	Cp_zihui01017	18.7685	45.5639	27.6664	30.3847	26.8355	14.6046	43.392	27.3465	34.3102	44.5326
Sap	0.500151	Cp_zihui01018	23.4424	92.1128	46.7758	63.3629	56.2329	48.2583	67.7417	116.247	67.1817	57.8433
Sap	0.569856	Cp_zihui01019	7.95863	14.4959	9.87694	12.645	8.9777	12.8693	23.6448	29.2844	12.9582	9.94196
Leaf	0.559025	Cp_zihui01020	41.2216	44.1838	48.6079	49.9857	60.1271	8.6487	61.9242	80.0198	122.784	92.5854
Sap	0.756877	Cp_zihui01021	12.5545	9.50782	14.3058	12.368	16.3327	1.25293	15.5165	50.3337	7.97059	20.3266
pulp	0.730448	Cp_zihui01022	29.4544	14.3888	29.0508	3.6657	1.71886	60.2291	19.7724	7.44776	69.6371	97.0189
gynoecium	0.752932	Cp_zihui01023	3.35904	12.9507	5.75345	0.252699	2.46689	5.191	3.50938	0	2.99116	5.27372
Hypocotyl	0.779689	Cp_zihui01024	6.15336	0.893718	25.5266	0.16276	0.0990479	5.92792	4.26672	0.0657122	9.47994	23.5648
gynoecium	0.539741	Cp_zihui01025	31.5475	106.151	44.2473	61.4977	79.0608	13.7448	84.9906	60.2735	50.2391	14.1108
callus	0.561395	Cp_zihui01026	2.92629	6.9277	2.63416	18.541	14.0667	8.09461	15.4352	8.66416	10.1015	4.33907
Shoot	0.543244	Cp_zihui01027	3.23741	10.6136	3.45052	17.7486	18.7828	4.33482	16.9306	6.09916	11.1577	3.64
Hypocotyl	0.905505	Cp_zihui01028	189.757	128.474	774.305	59.6879	68.4228	9.7151	71.5723	71.7666	36.775	22.3428
callus	0.641187	Cp_zihui01029	3.55265	17.7257	4.48346	30.5519	20.8113	3.21183	19.3212	7.27684	16.414	5.86478
Shoot	0.520566	Cp_zihui01030	17.6518	31.9991	22.8446	39.2343	45.0204	5.79748	28.5115	25.1885	10.5498	12.4818
Hypocotyl	0.979465	Cp_zihui01031	0.0689059	4.9218	41.3927	0.342128	0.283387	0.0641833	1.10331	0.0716228	0.14999	0.64459
gynoecium	0.873886	Cp_zihui01032	0.152928	48.7282	13.1658	4.55586	22.5521	0	13.8625	0.158958	0.804469	0.0550226
Sap	0.929147	Cp_zihui01033	0	0.100935	0.248754	0	0	0.0842406	0.280276	1.22206	0	0.0650788
Leaf	0.708951	Cp_zihui01034	68.1975	18.4812	14.3891	20.8066	16.8372	26.253	25.729	60.7347	112.77	43.9673
Root	0.599806	Cp_zihui01035	16.606	34.6751	28.3733	56.4028	37.8117	9.19519	61.5816	9.9826	17.8513	10.9032
pulp	0.471754	Cp_zihui01036	8.4786	20.4819	19.9285	31.5275	23.8934	25.0601	20.74	39.4482	11.851	42.3643
Hypocotyl	0.805565	Cp_zihui01037	1.14749	0.365903	5.48274	2.15236	1.09794	0	0.0508018	0.034078	4.74577	0
Shoot	0.621501	Cp_zihui01038	6.13951	7.35962	7.2551	11.6666	13.7605	1.69444	5.5201	1.65449	2.63982	2.94528
fruit	0.886916	Cp_zihui01039	72.8087	2.06766	240.314	4.24159	3.86407	9053.97	309.177	496.249	29.674	8056.35
callus	0.477447	Cp_zihui01040	4.07502	10.9978	3.28101	12.5894	8.18371	1.34576	9.06972	9.12599	6.46452	6.66439
Root	0.551046	Cp_zihui01041	4.20801	15.1101	6.04991	21.3868	21.3431	6.07823	29.3892	16.5554	20.1189	7.89922
callus	0.467761	Cp_zihui01042	8.04514	20.4679	11.8494	33.1684	29.2751	5.88219	27.926	20.3214	19.5521	15.5623
cutting	0.890619	Cp_zihui01043	6.44471	1.35925	2.20532	0	0.0298144	0.0945357	0.576635	0	1.89623	0.18258
Leaf	0.883322	Cp_zihui01045	36.4999	17.4583	2.46581	6.25792	6.39575	0.0852089	8.17417	3.8985	77.924	0.592441
Leaf	0.748757	Cp_zihui01046	44.6121	23.3146	7.42787	14.6946	19.1215	2.44663	12.8886	9.29982	60.3766	2.71703
pulp	0.637774	Cp_zihui01047	8.20641	22.9192	10.7298	13.8663	14.1383	24.7783	17.3643	11.909	20.9842	44.4461
Sap	0.881561	Cp_zihui01048	9.24717	1.69187	1.25088	2.75983	2.93913	0.42361	10.6878	33.3655	5.80211	0.763591
cutting	0.758812	Cp_zihui01049	179.338	52.304	17.7177	21.4768	21.6654	51.4792	26.2796	33.1868	128.498	36.6792
gynoecium	0.801053	Cp_zihui01050	0	7.9709	0.0913686	0	5.95261	0	0.428944	0.086321	7.71287	0
callus	0.429251	Cp_zihui01051	160.717	397.046	187.065	499.941	330.362	132.358	448.433	259.277	321.541	331.267
Root	0.881492	Cp_zihui01052	0	0	0.107768	0.108077	0	0	0.202373	0	0	0
Leaf	0.526664	Cp_zihui01053	0.298076	5.58886	0.918249	3.68353	3.15228	2.16565	4.5264	4.39957	6.81274	4.28984
Hypocotyl	0.811255	Cp_zihui01054	1.47865	1.45612	6.36376	0	0	0	5.25632	0	2.61909	0
Sap	0.977625	Cp_zihui01055	3.04091	3.49989	1.82964	1.86111	1.33996	1.06219	21.6457	202.983	3.93018	2.66687
Root	0.897888	Cp_zihui01056	0	0.500411	0.657739	0.206133	0.26343	0	2.1615	0.116513	0.0271108	0.215096
gynoecium	1	Cp_zihui01057	0	0.325956	0	0	0	0	0	0	0	0
cutting	0.94675	Cp_zihui01058	1935.66	177.445	1.81732	6.5611	10.0223	0.615433	1.52019	3.90209	725.095	0.691554
Sap	0.665863	Cp_zihui01059	11.6221	15.9318	8.20021	21.1866	20.1137	13.7673	19.7706	49.372	24.3359	13.5447
Sap	0.520642	Cp_zihui01060	8.90084	22.2457	14.0653	21.0258	12.7203	5.18575	21.3893	29.6843	16.8438	5.68778
gynoecium	0.47072	Cp_zihui01061	6.30754	17.9717	7.63357	13.5915	9.98394	4.00899	13.7982	16.2363	10.257	3.79126
callus	0.967472	Cp_zihui01062	0	0.918859	0	25.5868	6.28826	0	0.283497	0	0	0
gynoecium	0.945076	Cp_zihui01063	0	0.0872954	0	0.0431512	0	0	0	0	0	0
Sap	0.810627	Cp_zihui01064	35.8138	150.876	116.323	72.2016	82.6073	12.0464	130.801	395.87	55.8212	18.2148
callus	0.455629	Cp_zihui01065	7.62642	20.892	7.79949	21.687	13.9106	3.16439	16.043	8.73785	21.518	6.56051
callus	0.681167	Cp_zihui01066	10.5259	21.1074	9.88598	51.649	35.5971	4.38413	19.7579	22.549	20.2732	4.12586
pulp	0.415565	Cp_zihui01067	1.50619	2.49037	1.07406	2.24661	0.983247	1.50688	2.30507	0.840773	2.67143	2.97051
gynoecium	0.557342	Cp_zihui01068	4.95586	23.5069	6.11511	18.284	14.8415	3.17364	10.8789	14.6847	11.9737	8.74209
gynoecium	0.86348	Cp_zihui01069	0.341084	13.0062	4.50317	0.18817	0.166996	1.37673	5.07966	0	1.09305	3.23163
gynoecium	0.818978	Cp_zihui01070	0.237719	2.12247	1.89617	0.262291	0.209498	0.0553566	0.214872	0.216205	0.280286	0.0855298
gynoecium	0.43415	Cp_zihui01071	10.7133	49.7933	34.7791	39.02	27.517	11.4234	46.0885	37.8395	33.1902	13.0092
Sap	0.816232	Cp_zihui01072	113.304	125.689	68.7311	34.2753	104.076	0.318846	8.13302	292.381	27.3207	1.72424
Sap	0.794827	Cp_zihui01073	1.55678	5.88608	2.44683	4.29424	4.16257	3.04813	6.72811	28.2022	10.4658	13.4886
Sap	0.717609	Cp_zihui01074	17.9771	32.6033	29.9426	25.3452	26.0383	27.9084	31.854	94.2084	23.7778	23.9857
callus	0.791075	Cp_zihui01075	0.252655	7.04945	0.972906	7.52681	4.45323	0.235339	0.782993	0.131308	0.274981	0
gynoecium	0.868274	Cp_zihui01076	0	5.66956	0.186301	2.42886	3.58153	0	0.524772	0	0	0
pulp	0.920796	Cp_zihui01077	10.3645	1.17845	19.9173	0.0459886	0.0163255	18.3766	44.5636	0.173295	6.8751	142.405
Sap	0.645629	Cp_zihui01078	4.94465	15.6655	21.3658	16.3893	10.4021	14.263	14.4381	37.2622	6.48106	14.8924
Root	0.547145	Cp_zihui01079	1.96025	7.87593	4.01144	9.30036	7.41692	3.28663	10.7324	5.29762	2.73085	1.86196
Hypocotyl	0.55934	Cp_zihui01080	34.1955	24.352	50.526	33.4025	26.7801	15.9259	13.5909	7.55997	24.1622	20.4142
gynoecium	0.358712	Cp_zihui01081	33.9393	74.2658	33.9336	27.9683	32.7104	66.9589	63.4403	60.0474	36.4538	73.1795
Sap	0.528747	Cp_zihui01082	6.72062	24.0809	12.6478	25.6608	20.47	2.14158	31.3328	41.546	33.3002	19.8534
fruit	0.576957	Cp_zihui01083	3.314	2.80199	2.37549	0.609426	0.708021	6.64145	4.35709	4.38413	6.30289	0.433585
gynoecium	0.710604	Cp_zihui01084	1.69461	47.5524	33.8926	10.6844	8.60505	26.7212	27.8215	9.31042	3.38133	1.74203
Shoot	0.523966	Cp_zihui01085	12.8343	37.4679	12.308	33.9173	50.43	10.0291	38.2171	45.8854	17.9449	7.45341
callus	0.809338	Cp_zihui01086	0	0.183614	0.0905029	0.589956	0.483296	0	0.254928	0	0	0
Root	0.883197	Cp_zihui01087	0.240261	0.268145	1.58602	0.662738	0.635215	0.335691	5.42924	0.0624334	1.83044	0.0864443
Root	0.312876	Cp_zihui01088	11.4976	15.4055	7.85764	19.4354	18.252	8.02472	19.7678	13.4489	16.8707	11.4539
Hypocotyl	0.58799	Cp_zihui01089	37.8852	101.082	160.011	61.4457	42.6589	38.0576	94.0182	72.4796	72.0717	73.6385
Hypocotyl	0.592139	Cp_zihui01090	182.388	172.526	350.629	66.4156	140.971	27.1924	180.225	320.638	60.1669	136.546
Root	1	Cp_zihui01091	0	0	0	0	0	0	0.357453	0	0	0
gynoecium	0.776604	Cp_zihui01092	154.735	212.888	50.1312	14.8661	18.7413	6.46968	33.5168	54.5479	87.8907	7.12685
cutting	0.445206	Cp_zihui01093	88.4788	43.1426	46.3049	29.0992	38.2659	22.8069	57.55	88.3588	57.9965	58.2628
Leaf	0.533019	Cp_zihui01094	25.1501	38.2335	20.3621	16.6867	19.1945	51.3669	48.2496	42.8603	71.9629	40.3441
gynoecium	0.880349	Cp_zihui01095	0	0.478508	0.176892	0.236533	0.0629749	0	0	0	0.0388863	0
gynoecium	0.836516	Cp_zihui01096	0	0.994818	0.210148	0.281001	0.972584	0	0	0	0	0
Hypocotyl	0.772379	Cp_zihui01097	24.5047	51.1685	107.999	24.54	45.1756	10.6428	23.9034	23.5288	11.7839	5.99841
Hypocotyl	0.663096	Cp_zihui01098	20.2497	19.7534	46.0743	12.3937	9.89921	6.74325	31.4574	19.0665	12.1131	8.02728
gynoecium	0.945076	Cp_zihui01099	0	0.282726	0	0.139755	0	0	0	0	0	0
Sap	0.34556	Cp_zihui01100	9.16448	21.6226	27.4183	24.082	18.6091	12.6548	24.2075	28.5775	12.6866	17.875
Leaf	0.619391	Cp_zihui01101	2.94269	4.27943	0.294325	3.8372	5.23909	0.830608	6.35606	0.926883	7.34362	0.449171
pulp	0.515029	Cp_zihui01102	0.740338	2.47878	2.03632	0.408431	1.08742	1.3792	2.10315	1.34667	1.20864	2.93006
gynoecium	0.823255	Cp_zihui01103	0.434954	19.3134	4.18723	4.11354	3.77843	1.24437	13.3351	0.322932	2.29932	1.00603
gynoecium	0.575483	Cp_zihui01104	1.99441	19.1425	3.88698	9.55671	16.5051	3.71543	14.6867	7.67026	11.308	3.8134
callus	0.809229	Cp_zihui01105	0.149692	4.95627	0	6.85435	5.07165	0	1.34017	0.0518648	0.16292	0.0359055
callus	0.571786	Cp_zihui01106	7.25343	35.7186	13.1255	41.5253	34.429	5.51173	26.2582	14.649	15.6272	7.46295
gynoecium	1	Cp_zihui01107	0	0.383409	0	0	0	0	0	0	0	0
Hypocotyl	0.830243	Cp_zihui01108	16.926	66.1736	335.537	30.7863	35.7999	1.33772	80.2715	4.15843	272.901	4.28136
Shoot	0.626359	Cp_zihui01109	4.88197	16.2322	7.63716	22.6966	27.7565	2.22632	13.4222	9.4089	13.3203	3.51301
Sap	0.482414	Cp_zihui01110	13.9015	13.3428	25.3126	32.4409	27.2794	22.6604	30.0854	45.0107	16.2395	28.4096
callus	0.748193	Cp_zihui01111	3.36935	0.648343	7.15832	9.35815	8.80568	0	0.660114	0.0603827	0.505805	0
Root	0.849378	Cp_zihui01112	2.91443	2.25185	5.1797	3.7104	4.47831	0	21.7694	2.44677	7.2386	1.29058
gynoecium	1	Cp_zihui01113	0	0.555144	0	0	0	0	0	0	0	0
Shoot	0.705767	Cp_zihui01114	0.12323	4.19474	1.59306	4.92884	6.26267	0.688708	2.48234	0.864602	0.20118	1.50748
callus	0.51946	Cp_zihui01115	12.6727	34.6772	19.5281	42.1164	38.035	13.5108	25.236	5.83236	22.8769	9.77836
Shoot	0.873465	Cp_zihui01116	0.219045	0	1.20498	1.93349	3.21735	0	0.113139	0.113841	0.0794671	0
Root	0.433318	Cp_zihui01117	8.03361	32.2775	12.9398	36.0765	23.5997	17.7497	37.2122	14.5797	23.1645	21.3662
gynoecium	0.529997	Cp_zihui01118	4.67261	17.2346	4.95277	3.14365	6.39447	7.74933	14.8044	9.44715	13.1686	8.5699
Root	0.790937	Cp_zihui01119	0	0.506836	0	0.325696	0.133406	0	0.539494	0	0.0164753	0.0326786
Shoot	0.948969	Cp_zihui01120	25.0549	18.3129	9.24261	160.665	597.301	5.7658	12.7889	5.46389	23.9539	13.08
gynoecium	0.926616	Cp_zihui01121	0.442146	56.0079	11.7357	0	0.9092	0.205921	18.6124	0.114895	4.73197	0.238622
cutting	0.897128	Cp_zihui01122	48.7707	1.59199	0.29893	0.299787	0.39908	0	0.280674	0.070604	42.213	0
Root	0.426231	Cp_zihui01123	8.2716	27.2319	14.8675	27.7738	27.8184	10.9239	31.775	17.0398	15.7983	14.3581
Hypocotyl	0.689527	Cp_zihui01124	21.1852	35.8453	62.2902	18.2501	17.2725	4.00997	33.0027	17.7224	23.0573	3.70926
gynoecium	0.665911	Cp_zihui01125	29.6573	39.0099	13.11	21.588	22.7485	1.37027	5.95711	2.7218	16.3312	3.8109
Leaf	0.905362	Cp_zihui01126	2.38759	0.222058	0.54726	0.54883	0.350691	0	0.102768	0.206811	5.63024	0.42952
Hypocotyl	0.62833	Cp_zihui01127	57.3021	18.3029	133.837	46.9399	78.3282	43.85	96.664	20.4555	30.5879	55.2562
callus	0.567979	Cp_zihui01128	23.1304	40.1165	30.1034	78.5202	47.3981	14.6387	70.0174	25.4246	26.4609	28.0112
Sap	0.40941	Cp_zihui01129	7.21498	35.8824	51.1791	50.453	41.3114	25.5261	28.636	51.7068	8.21992	26.4145
cutting	0.472722	Cp_zihui01130	34.5611	14.3926	29.9979	24.7583	20.6518	4.87347	14.3494	13.3278	29.5681	12.0902
Hypocotyl	0.481839	Cp_zihui01131	5.76368	33.7539	34.911	20.3434	17.951	8.42822	20.3268	14.0755	15.8511	26.3119
pulp	0.738904	Cp_zihui01132	9.83505	21.3753	82.0089	19.1332	13.8376	220.346	101.999	53.6699	23.0984	232.057
callus	0.764111	Cp_zihui01133	12.7913	36.8124	15.4962	90.905	53.1552	7.16216	33.1826	11.4656	20.9607	1.965
gynoecium	0.973342	Cp_zihui01134	2.30129	34.6731	0.421983	0	0.225344	0	4.95266	0	0.417442	0
cutting	0.875856	Cp_zihui01135	20.8818	3.51294	1.56259	0.0423534	0.225525	0	1.2689	0.119698	16.544	0.0552437
gynoecium	0.845582	Cp_zihui01136	0.879239	26.3931	2.45172	15.1707	6.96484	0.084722	4.91719	0.173327	6.01659	0.0218169
gynoecium	0.493497	Cp_zihui01137	8.6363	49.952	24.4132	36.6553	39.333	17.6742	31.3228	15.3327	29.7993	24.5408
gynoecium	0.713591	Cp_zihui01138	7.72485	40.1575	23.5958	21.0616	38.6014	0	4.24196	0.824073	7.46348	0
gynoecium	0.415298	Cp_zihui01139	9.97663	75.1073	51.3395	70.8006	64.2102	6.25156	52.6077	45.0624	55.1138	39.8764
callus	0.553942	Cp_zihui01140	12.8901	40.1066	70.5327	91.2067	71.0276	2.18302	39.3922	36.693	43.5753	49.7505
pulp	0.90906	Cp_zihui01141	0.201484	0.224868	3.21429	6.78048	6.03722	1212.01	14.7777	1.67543	0	1521.04
gynoecium	0.907383	Cp_zihui01142	0	40.929	2.893	0.754339	16.4583	0	5.43266	8.39998	0.178072	0
cutting	0.559118	Cp_zihui01143	49.9696	25.8988	11.4007	25.7148	22.0556	13.8654	18.4836	14.4567	43.0482	23.3525
gynoecium	0.789768	Cp_zihui01144	4.23064	50.2084	11.1295	6.40109	8.98262	4.79905	27.412	10.0793	11.7164	10.2482
Hypocotyl	0.807394	Cp_zihui01145	31.1151	60.8212	142.77	12.9735	33.1803	3.3087	15.1887	68.3761	19.9012	2.6208
Hypocotyl	0.630186	Cp_zihui01146	2.37451	4.31202	8.50155	6.10582	3.47588	1.38704	3.40914	5.45918	0.700838	1.07154
callus	0.985005	Cp_zihui01147	0	0.0747983	0	10.6115	1.26003	0	0	0	0.0972566	0
Sap	0.830393	Cp_zihui01148	9.1879	34.0083	107.508	39.7831	25.5048	25.7923	50.7218	228.897	20.3819	36.5149
Sap	0.375003	Cp_zihui01149	19.7383	24.8301	18.3954	22.0779	21.8784	13.0784	21.301	29.7173	16.6348	9.22492
Sap	0.199871	Cp_zihui01150	18.6554	20.4779	21.5385	24.7344	20.1168	16.7333	27.321	28.0491	24.6767	27.7324
Hypocotyl	0.832069	Cp_zihui01151	0.77019	2.03173	5.35384	0	0	0	4.59291	0.036389	0.660439	0
fruit	0.640894	Cp_zihui01152	11.5284	9.75135	7.07613	5.48969	6.66626	31.0845	13.3507	22.673	10.7861	13.1421
Sap	0.515792	Cp_zihui01153	17.1244	12.783	12.7559	7.83655	7.22412	21.7558	12.9339	29.0337	11.3252	22.7865
Root	0.951445	Cp_zihui01154	0.0833364	0.279025	9.58134	0.87353	0.489622	0	26.7734	0	0.393036	0
fruit	0.865249	Cp_zihui01155	12.0196	2.26007	13.26	7.89234	12.4733	132.585	18.0511	13.6818	8.53157	72.6247
callus	0.47642	Cp_zihui01156	12.2407	22.692	9.30524	31.4448	26.5718	11.2444	24.2618	9.89374	19.0096	12.9557
gynoecium	0.894069	Cp_zihui01157	0.252655	5.92154	1.73733	0.278771	2.37505	0	0.0652494	0.0656542	0.870774	0
Hypocotyl	0.804833	Cp_zihui01158	0.320175	2.39924	13.5117	7.8224	2.92915	0.0852089	6.94568	0.974625	2.25674	0
Leaf	0.811626	Cp_zihui01160	292.933	57.6571	22.8889	27.7303	34.9461	20.5488	45.5784	45.5709	344.957	36.9739
cutting	0.591618	Cp_zihui01161	25.0092	12.303	20.5869	8.61076	8.5195	3.69459	13.7024	11.2307	10.2878	2.98394
gynoecium	0.677615	Cp_zihui01162	9.18714	62.6332	7.87466	26.5206	52.3448	5.97034	17.105	45.3781	15.5023	1.84492
Hypocotyl	0.921159	Cp_zihui01163	0	2.47343	112.701	6.90939	6.02591	0	15.1207	49.4203	0.0186981	0
Root	0.691887	Cp_zihui01164	49.9906	23.1385	67.3161	0.676784	3.56773	0	76.0996	0.0318783	65.2008	1.10346
Root	0.479586	Cp_zihui01165	4.0165	8.03143	10.7713	7.35534	5.86671	2.75396	11.6406	5.21859	6.13215	4.37548
Leaf	0.751455	Cp_zihui01166	0.4468	13.6715	9.58569	13.9268	11.0252	0.416178	11.7504	2.26403	28.7177	1.15208
cutting	0.789718	Cp_zihui01167	128.691	23.849	72.5338	6.48717	7.64507	6.39386	23.7085	77.8332	17.8002	7.30184
gynoecium	0.382705	Cp_zihui01168	8.31008	21.4706	10.5714	11.0831	15.1231	8.53394	19.8731	13.097	15.888	16.8033
Hypocotyl	0.78989	Cp_zihui01169	159.218	851.479	1732.14	352.987	324.204	74.6415	449.422	229.921	701.226	132.359
Hypocotyl	0.830692	Cp_zihui01170	82.5286	6.22343	362.432	5.14721	14.7029	5.32076	190.893	70.5006	170.742	6.20486
Root	0.817573	Cp_zihui01171	3.18728	4.58269	4.72295	0.41187	0.57359	0.240716	15.2613	1.40278	9.54217	0.392586
Root	0.52446	Cp_zihui01172	3.10842	1.43552	1.88685	2.60186	2.39305	3.89379	4.53978	1.6712	1.1277	1.31122
Leaf	0.866064	Cp_zihui01173	2.18142	1.48451	3.95125	0.440287	0.593929	0	5.93591	0.0276516	12.3149	0.229715
fruit	0.454688	Cp_zihui01174	28.7065	17.8043	25.2008	7.6243	6.94178	35.4799	31.8576	2.99271	17.703	35.2978
Hypocotyl	0.618346	Cp_zihui01175	16.9011	29.6734	49.5396	10.159	11.8564	11.9833	39.2439	22.4968	18.0834	9.76574
cutting	0.700987	Cp_zihui01176	136.39	39.2547	44.2905	25.2846	24.7075	48.5278	32.3039	2.18718	62.4639	88.0205
fruit	0.57736	Cp_zihui01177	58.3393	51.1235	70.9843	73.6197	53.4194	178.56	79.8185	93.3849	51.6109	146.9
Root	0.831084	Cp_zihui01178	0.780258	29.0852	6.36967	13.3269	28.8071	0.0290713	52.0045	0.0162205	0.622752	0.0224586
fruit	0.816787	Cp_zihui01179	32.2599	177.394	69.318	43.4041	47.1611	623.747	121.128	173.856	36.1233	327.863
gynoecium	0.301507	Cp_zihui01180	8.08393	25.1712	8.82589	23.909	23.0096	13.2308	22.403	23.5808	19.1047	16.0893
Root	0.981126	Cp_zihui01181	0.404676	0.451643	1.70671	0.29767	0	0	21.738	0	0.831935	0
Root	0.836697	Cp_zihui01182	0	29.988	3.48104	4.99485	6.34891	0	30.5726	0.0505959	0	0.0700542
Hypocotyl	0.718619	Cp_zihui01183	134.524	455.929	601.709	319.92	291.948	10.9398	177.798	54.1322	67.6975	10.8979
pulp	0.713205	Cp_zihui01184	23.1727	12.8563	19.0474	19.4715	6.41377	18.2782	25.4945	10.8945	17.2509	59.2292
Shoot	0.970197	Cp_zihui01185	0	0	0	0.257013	3.64947	0	0.721881	0	0	0
Root	0.829757	Cp_zihui01186	0.616152	0	2.42913	1.6996	3.13737	0.0956538	5.30414	0	0.149022	0
Root	0.512933	Cp_zihui01187	6.71944	21.8766	15.9229	24.2819	18.0573	7.66625	28.9153	9.25741	16.9344	6.03688
gynoecium	0.869469	Cp_zihui01188	0.268376	4.27891	0.358542	0.972955	1.10374	0.0357118	0.0792108	0	0.139091	2.06914
cutting	0.873391	Cp_zihui01189	1.73335	0.283101	0.255824	0.0233234	0	0	1.39753	0	0.0153376	0
Leaf	0.929948	Cp_zihui01190	7.6765	3.73452	0.346493	1.04246	1.22583	0.0366686	0.325332	0.0613783	23.008	0.0566556
pulp	0.580538	Cp_zihui01191	9.26962	14.188	13.4912	13.7929	10.7989	17.8607	28.7271	12.7183	9.08949	34.4188
callus	0.561203	Cp_zihui01192	2.22394	25.1483	24.3064	34.3303	15.1617	9.69315	25.7263	5.82269	11.1585	16.3353
Sap	0.620672	Cp_zihui01193	24.7186	37.0817	26.6217	46.7105	43.191	51.7302	42.9034	95.2233	22.3317	29.7993
callus	0.677094	Cp_zihui01194	0.834613	9.04864	18.5617	22.9563	6.79492	2.88753	12.4399	1.79701	13.0632	1.28695
Sap	0.642082	Cp_zihui01195	0	7.9543	25.0923	38.7949	13.9579	3.09804	40.9844	44.6958	9.30833	4.78669
Leaf	0.870993	Cp_zihui01196	28.7197	18.5011	4.90809	15.5238	11.8797	10.7694	12.9798	6.25577	114.171	23.0217
cutting	0.957535	Cp_zihui01197	43.563	2.80494	0.307234	0	0.164066	0	0	0	13.3728	0
Sap	0.493295	Cp_zihui01198	9.51744	28.2234	23.198	35.5816	41.2692	6.98737	27.6251	47.6461	27.3838	17.4966
pulp	0.702987	Cp_zihui01199	5.92761	8.01254	8.58731	6.13552	6.52567	7.47795	6.92591	7.37266	9.42658	24.8368
Hypocotyl	0.768695	Cp_zihui01200	4.00001	11.3795	30.0725	7.32694	5.28389	2.53261	15.8397	1.46743	9.73132	5.04183
gynoecium	0.587894	Cp_zihui01201	17.6966	38.9828	13.214	8.7386	8.18138	9.45788	14.8945	28.2549	29.7852	14.3626
callus	0.525647	Cp_zihui01202	34.342	43.4381	67.1825	90.002	51.6141	38.1423	58.9915	5.91535	42.6214	41.9871
Hypocotyl	0.529	Cp_zihui01203	12.5124	8.95954	21.5325	14.8136	12.9136	4.2803	18.3588	0.258963	11.6496	7.52967
Hypocotyl	0.880436	Cp_zihui01204	11.5025	22.1493	65.9942	12.1553	14.0396	0	5.27175	1.01037	2.3216	2.56473
Root	0.4478	Cp_zihui01205	19.3922	55.6659	52.2251	35.6016	33.419	25.5674	61.3522	14.7704	38.1726	30.0937
Hypocotyl	0.648797	Cp_zihui01206	95.7631	33.8879	108.357	27.1551	20.6857	25.1403	37.5326	52.8267	24.9815	24.5262
Hypocotyl	0.866363	Cp_zihui01207	148.19	22.9226	722.822	130.449	110.758	55.6864	227.538	123.28	30.2485	20.2923
fruit	0.496979	Cp_zihui01208	21.6589	23.3973	38.644	12.3997	10.1561	43.3181	21.5298	3.9079	30.3037	34.1116
Hypocotyl	0.732739	Cp_zihui01209	0.875176	5.7384	15.2255	7.66476	9.03041	0.917094	11.3574	0.227421	0.615165	0.196802
Hypocotyl	0.775335	Cp_zihui01210	0.275385	0.922038	6.4838	6.41124	1.03549	0	4.26717	0	0.0799254	0.118898
Hypocotyl	0.63445	Cp_zihui01211	3.67482	43.4367	50.9059	8.50098	9.76477	12.3304	30.4987	27.758	22.649	8.8646
Sap	0.795058	Cp_zihui01212	10.528	7.83321	34.0594	10.6482	9.71995	5.83714	13.5945	57.8419	4.54694	9.92067
gynoecium	0.938744	Cp_zihui01213	0	3.67544	0	0.100934	0.64495	0	0.377996	0.570512	0.331874	0
gynoecium	0.884879	Cp_zihui01214	0.436089	2.43351	0.119947	0	0.256213	0	0.225244	1.24653	0.237313	0
No_TAU	0	Cp_zihui01215	0	0	0	0	0	0	0	0	0	0
gynoecium	0.984048	Cp_zihui01216	0	2.2461	0	0	0.322475	0	0	0	0	0
Root	1	Cp_zihui01217	0	0	0	0	0	0	0.112622	0	0	0
gynoecium	0.897156	Cp_zihui01218	0	0.243351	0	0	0	0	0.225244	0	0	0
gynoecium	0.965167	Cp_zihui01219	0.182957	3.47124	0	0	0.107492	0	0.0944991	0.570512	0.13275	0
No_TAU	0	Cp_zihui01220	0	0	0	0	0	0	0	0	0	0
gynoecium	1	Cp_zihui01221	0	0.612573	0	0	0	0	0	0	0	0
No_TAU	0	Cp_zihui01222	0	0	0	0	0	0	0	0	0	0
No_TAU	0	Cp_zihui01223	0	0	0	0	0	0	0	0	0	0
gynoecium	0.876996	Cp_zihui01224	0.730895	12.5077	1.20621	0	0.858836	1.05902	3.69125	1.47722	3.77117	1.05189
Sap	0.458229	Cp_zihui01225	17.6858	55.3716	44.7537	53.8688	35.4383	42.3114	55.146	81.273	33.4995	58.2071
Shoot	0.525124	Cp_zihui01226	17.1083	70.3333	21.5628	105.256	107.895	21.7857	45.7491	63.8159	43.5256	71.9957
fruit	0.532546	Cp_zihui01227	10.3247	22.6548	12.2534	10.759	18.535	31.7008	10.8796	2.08674	25.2372	20.6376
callus	0.614462	Cp_zihui01228	3.26508	7.62967	1.62775	11.5958	8.39262	0.380163	3.531	6.36341	6.25583	2.79004
gynoecium	0.628654	Cp_zihui01229	2.8795	8.7484	1.76003	7.6781	6.48515	0.596034	2.39619	1.99536	4.52683	0.920914
Shoot	0.951871	Cp_zihui01230	5.0265	0.764983	5.48831	36.7637	123.363	0	0.786739	0.158324	4.33786	0.109606
Leaf	0.904049	Cp_zihui01231	13.3629	10.5319	2.84188	5.56707	6.94048	0.994483	4.26933	6.01414	62.7231	3.6431
gynoecium	0.506651	Cp_zihui01232	25.4313	57.2218	19.1611	42.8917	44.5043	11.3789	33.5659	29.5258	31.7974	15.8165
callus	0.595871	Cp_zihui01233	13.0749	16.8129	3.59628	23.5213	20.5405	2.11805	5.2852	10.0451	8.14632	5.93147
Hypocotyl	0.937264	Cp_zihui01234	0.315193	0.703549	7.80252	0.869433	1.29629	0	0.651202	0	0.343046	0.226809
gynoecium	0.650675	Cp_zihui01235	2.73816	7.87137	3.3777	3.47894	4.3387	1.08203	3.47143	2.41489	2.88981	0.955318
Shoot	0.362613	Cp_zihui01236	25.9834	36.281	18.5182	37.047	39.2503	10.8105	23.531	22.7467	21.0316	29.2094
callus	0.296389	Cp_zihui01237	21.4842	28.6828	21.9424	37.2123	35.867	13.8195	25.6693	26.8398	24.5887	36.7535
cutting	0.967243	Cp_zihui01238	294.141	0	0	0	0.144615	0.229273	0	0	85.4583	0.885608
cutting	0.958537	Cp_zihui01239	400.733	78.7323	13.2857	5.30521	7.93571	0.957274	12.5881	2.97579	25.7527	2.00729
gynoecium	0.680664	Cp_zihui01240	4.26416	18.3563	5.54784	6.64663	9.82234	3.24688	8.46032	6.98261	5.03386	2.75185
gynoecium	0.411414	Cp_zihui01241	33.2599	48.1677	17.6648	36.7852	40.2685	5.79039	36.8737	35.0446	37.2189	12.2516
pulp	0.236367	Cp_zihui01242	50.2121	52.1081	42.048	42.4154	43.9555	17.0312	47.7979	46.9611	38.8062	55.4855
gynoecium	0.275175	Cp_zihui01243	45.2948	53.4925	31.1069	29.4674	40.0432	30.1171	50.9839	45.7112	40.2543	35.9759
cutting	0.79081	Cp_zihui01244	85.7562	17.0124	5.98955	13.6725	12.9158	21.2495	11.6225	11.479	34.1586	33.3543
gynoecium	0.981977	Cp_zihui01245	0	143.793	7.35187	0.248527	11.6456	0	2.1717	0	1.90671	0
gynoecium	0.472456	Cp_zihui01246	15.0975	32.4033	9.28228	20.653	24.3226	3.69068	29.2513	17.0419	29.6413	4.86666
callus	0.661368	Cp_zihui01247	33.7161	71.1152	12.0012	97.1832	78.8477	8.47896	23.2984	15.9898	40.4407	12.2955
Shoot	0.322403	Cp_zihui01248	6.21044	11.6058	12.0765	12.4498	12.601	1.5471	10.7795	10.1709	9.66729	2.33841
Sap	0.497881	Cp_zihui01249	69.4571	101.302	124.829	118.329	68.0515	156.963	196.805	236.482	86.8339	146.108
cutting	0.99094	Cp_zihui01250	346.502	6.92627	4.48872	2.72632	5.67183	0.214099	1.24657	0.0597287	6.75442	0.165399
callus	0.740479	Cp_zihui01251	0.485817	9.37556	1.09127	14.1156	12.6184	0.791912	3.06343	1.47284	2.54093	1.52945
Root	1	Cp_zihui01252	0	0	0	0	0	0	0.200523	0	0	0
Root	0.684347	Cp_zihui01253	30.4779	17.159	32.2883	1.84606	4.14454	6.90773	42.8822	4.65324	16.602	7.74438
gynoecium	0.315594	Cp_zihui01254	57.1586	79.812	49.7733	62.1052	43.8524	45.5057	58.1192	40.6561	69.7417	64.7024
Leaf	0.440489	Cp_zihui01255	7.95863	12.0647	6.57882	14.8859	11.8272	2.77498	11.0132	4.1141	15.3166	5.91069
callus	0.470483	Cp_zihui01256	2.21091	14.1441	7.66661	14.5931	10.3453	4.67039	9.95135	7.85864	5.05607	7.64222
Root	0.936888	Cp_zihui01257	2.54938	2.1157	17.2246	6.20279	8.10359	5.66263	104.566	10.056	2.86952	4.60977
fruit	0.664784	Cp_zihui01258	12.6749	1.97385	11.5127	8.61866	4.67589	15.9246	2.58823	0.153193	1.60406	4.24217
Root	0.555322	Cp_zihui01259	53.6117	102.469	102.522	48.6157	55.9934	26.1532	158.083	80.5558	88.745	73.9986
Root	0.570742	Cp_zihui01261	6.49986	34.1278	54.8529	46.4531	26.0374	25.4559	69.3575	23.1091	27.9218	23.4924
gynoecium	0.735834	Cp_zihui01262	26.9619	50.0309	46.5506	9.67732	8.20666	0.302578	11.1576	0.0844125	13.5527	2.4544
fruit	0.733962	Cp_zihui01263	68.1119	83.0447	70.896	138.609	172.463	461.311	121.966	164.994	78.2047	206.245
gynoecium	0.444518	Cp_zihui01264	6.62756	45.1255	17.5473	39.5618	42.2721	13.3681	24.0116	31.6938	30.4097	20.1057
Root	0.728276	Cp_zihui01265	0	1.78951	0.0551279	0.469932	1.03036	0	2.01869	1.11977	0.39992	0.0721125
Root	0.689696	Cp_zihui01266	0.0791903	2.12115	0.217815	0.742695	2.51242	0	2.86318	1.6051	0.660776	0.0569844
cutting	0.760588	Cp_zihui01267	109.995	30.5396	9.4558	13.5227	14.4919	8.75939	15.9651	20.2705	104.866	19.136
gynoecium	0.805659	Cp_zihui01268	0	2.82619	0	0.798298	1.48778	0.336962	1.68165	0.37602	0.262482	0
Root	0.303534	Cp_zihui01269	12.6063	15.8644	7.98695	12.3745	12.3357	11.3779	17.9846	15.2496	11.9855	12.9501
Root	0.869082	Cp_zihui01270	1.50006	2.04619	1.28362	0	0.489622	0	5.0792	0	0.665138	0
callus	0.320322	Cp_zihui01271	10.028	19.8585	12.1546	26.9525	25.0931	18.8896	23.6471	25.4343	14.309	15.4572
No_TAU	0	Cp_zihui01272	0	0	0	0	0	0	0	0	0	0
Hypocotyl	0.393956	Cp_zihui01273	11.1421	22.6499	34.746	23.0309	23.1669	15.3318	27.8407	19.4026	18.0325	28.921
cutting	0.82424	Cp_zihui01274	51.3753	9.68979	11.4468	5.34398	4.46862	2.60659	4.44735	3.28162	36.6781	3.3045
Sap	0.383654	Cp_zihui01275	17.1475	42.9318	27.1891	45.6053	47.2482	15.8015	34.0066	48.9912	25.3994	16.4302
pulp	0.856572	Cp_zihui01276	1.40861	0.314418	4.18436	0.155421	0.165518	0.262413	0	0.292829	1.32867	6.28442
pulp	0.974337	Cp_zihui01277	0	0.104806	0.103317	0.621683	0.0551727	23.5297	1.1641	0.0488049	0	110.957
gynoecium	0.344959	Cp_zihui01278	1.90559	9.25761	6.90626	4.82352	7.83705	3.02792	8.7425	9.20453	8.58058	3.54909
Leaf	0.717558	Cp_zihui01279	53.8994	16.4666	11.0777	11.9895	10.7379	7.42865	21.5233	8.01338	61.411	14.9689
Leaf	0.743817	Cp_zihui01280	45.9886	25.745	12.8513	15.0362	16.5311	9.30638	12.9772	11.5305	66.9233	4.33485
gynoecium	0.862451	Cp_zihui01281	2.04581	16.4176	3.55486	5.15948	3.03352	0.362971	3.28745	0.540057	1.80248	0.537448
Root	0.326296	Cp_zihui01282	9.37571	13.7466	9.67054	14.5538	13.3391	9.9532	18.6584	13.4238	16.9653	12.1043
Root	0.592585	Cp_zihui01283	3.54203	16.2517	7.28878	18.9618	8.20849	4.76561	21.073	9.5792	4.14059	4.5312
Hypocotyl	0.361568	Cp_zihui01284	22.3571	60.0742	62.4294	32.5108	43.6892	23.3147	54.9768	39.594	53.867	28.3286
Root	0.958271	Cp_zihui01285	0	0.446908	0	0.0368188	0.117632	0	1.75804	0.0346852	0.0242122	0
cutting	0.558381	Cp_zihui01286	53.82	38.5077	41.4912	31.7248	22.5861	11.8374	23.7617	8.0908	27.1326	8.77901
Root	0.725781	Cp_zihui01287	16.3202	1.12434	4.98768	7.11394	7.45774	9.75911	34.5508	3.24614	12.3533	22.9077
gynoecium	0.846536	Cp_zihui01288	15.7357	111.989	45.5555	9.01701	9.43337	1.52244	17.2484	8.0448	46.2511	1.86798
Sap	0.603932	Cp_zihui01289	9.16973	36.366	21.9538	24.753	24.6331	5.58674	32.0814	50.6237	19.3115	6.59842
Sap	0.520679	Cp_zihui01290	14.5944	34.4338	35.2124	38.9154	30.3118	6.85669	35.5417	53.3605	23.501	10.8244
Shoot	0.948727	Cp_zihui01291	3.78141	16.5208	4.26181	9.1332	80.9554	0	0.500193	0.047933	3.11176	0
fruit	0.40251	Cp_zihui01292	15.1901	39.6773	31.1577	36.284	26.8211	42.2212	19.5728	14.0253	15.1254	29.187
callus	0.617554	Cp_zihui01293	1.49224	3.71153	0.82089	5.62158	2.95583	0.436848	4.2722	2.21583	2.83059	0.6136
Leaf	0.507375	Cp_zihui01294	6.80952	12.8247	8.47521	9.06303	6.72628	4.36069	16.3989	11.6787	18.2194	4.44067
gynoecium	0.607136	Cp_zihui01295	8.17244	50.6247	17.1464	37.0474	36.5138	3.80617	29.2045	18.2405	21.8688	6.99769
cutting	0.889604	Cp_zihui01296	149.365	13.7757	28.6004	1.51322	4.46834	55.2794	5.73138	0.194391	26.2798	12.5604
gynoecium	0.970663	Cp_zihui01297	0	5.81057	1.16351	0	0	0	0.16807	0.0845564	0.11805	0
Leaf	0.517329	Cp_zihui01298	17.1138	26.5415	17.9638	16.1257	24.872	11.229	36.4534	22.4385	43.744	17.2882
callus	0.745004	Cp_zihui01299	0.0622985	0.139058	0.479789	1.09981	0.622231	0.116058	0.8688	0.0323774	0.203411	0
Sap	0.539775	Cp_zihui01300	9.05456	23.1417	12.1577	18.3584	25.2905	9.2363	24.2845	36.8602	15.9291	15.2231
Sap	0.789882	Cp_zihui01301	9.83029	32.405	31.4792	34.8019	26.5063	32.1995	21.722	130.701	13.0135	45.2065
fruit	0.361979	Cp_zihui01302	4.84042	7.37517	6.39057	14.0717	11.6969	14.663	13.9137	14.6126	7.23799	4.05858
Sap	0.448196	Cp_zihui01303	6.57852	13.3491	13.3114	30.4045	24.2443	6.38476	28.371	33.4962	27.1874	16.5187
Sap	0.749333	Cp_zihui01304	305.535	407.135	735.308	205.818	293.743	147.259	335.768	1319.72	345.614	201.104
callus	0.565554	Cp_zihui01305	6.72311	11.0181	22.171	44.4302	19.1471	10.0197	26.5742	40.3844	13.9284	23.7565
Hypocotyl	0.825314	Cp_zihui01306	13.0997	2.27203	28.143	0.0488301	0.364017	2.14357	2.35442	0.0920011	8.04378	15.8274
gynoecium	0.518568	Cp_zihui01307	27.3986	84.4547	27.8474	41.0273	47.832	54.2012	42.5897	55.8728	41.9369	27.2264
pulp	0.865114	Cp_zihui01308	0.129937	0.797595	0.214436	15.878	63.9738	44.9026	0.10067	3.98427	0.212129	107.246
callus	0.760947	Cp_zihui01309	0	0.113512	0.0559499	0.168331	0.119511	0	0	0	0	0.0731876
Leaf	0.39708	Cp_zihui01310	7.86785	15.4005	7.42442	19.4991	14.3655	6.14476	12.4103	12.6446	19.6293	10.7571
Root	0.886331	Cp_zihui01311	6.92055	0.514916	11.6749	59.6872	14.3665	0.429749	92.2229	0	0.58583	0.165998
gynoecium	0.794529	Cp_zihui01312	1.64617	42.7689	14.3627	11.2077	14.9273	1.56901	6.63075	9.6099	17.759	1.3774
fruit	0.956309	Cp_zihui01313	0	0	0.0607363	0	0.0648678	0.925575	0	0	0	0.238346
gynoecium	0.691128	Cp_zihui01314	3.23645	21.6724	8.68327	9.89851	9.60753	1.85109	9.47272	8.85278	5.21157	3.43207
gynoecium	0.83706	Cp_zihui01315	1.34934	4.90827	0.0824756	0.716839	1.58554	0.139652	2.06504	0.0519462	0.27196	0.93501
Root	0.554573	Cp_zihui01316	19.9025	24.3964	17.7224	12.2701	17.2454	10.6252	31.0368	5.75473	8.60564	7.89922
gynoecium	0.89467	Cp_zihui01317	5.39238	61.4873	26.0183	0.645155	3.24449	0.42361	18.7247	0.033765	2.2627	1.54277
Shoot	0.802429	Cp_zihui01318	0	0.996146	0.654666	0	1.0488	0	0	0	0	0.214091
Sap	0.616707	Cp_zihui01319	16.6205	22.1825	20.1621	16.7327	17.3746	4.45994	20.8078	42.6526	23.1318	5.66393
Shoot	0.375184	Cp_zihui01320	42.446	68.6201	32.1059	71.6277	76.6479	15.6985	49.8122	60.8267	60.0106	29.8699
Hypocotyl	0.797326	Cp_zihui01321	0.597831	1.00082	1.47991	0.0824533	0.17562	0	0.463179	0	0.379552	0
Root	0.449478	Cp_zihui01322	11.621	21.8127	14.0641	22.8177	14.8346	14.6131	35.414	25.7232	24.7401	25.2391
pulp	0.682885	Cp_zihui01323	1.79934	5.56109	4.37808	2.71074	6.62756	0.709086	2.43068	2.37383	4.39372	10.8563
cutting	0.839876	Cp_zihui01324	10.4996	0.963141	4.98468	0	0.253512	0	0.07429	0	0.782703	8.07291
gynoecium	0.917643	Cp_zihui01325	2.01484	28.5583	13.7438	0	4.49832	0	0	0.837714	0.0730963	0
cutting	0.825555	Cp_zihui01326	74.1108	14.4959	4.06286	9.97553	9.72584	21.8244	14.4697	6.35323	20.419	15.0275
cutting	0.646744	Cp_zihui01327	39.7725	17.3493	10.6893	15.0536	8.45303	16.7133	12.3428	7.60634	15.8689	22.3722
pulp	0.967204	Cp_zihui01328	0	0.116235	0.229169	0	0	0.0970099	0	0	0	1.49887
No_TAU	0	Cp_zihui01329	0	0	0	0	0	0	0	0	0	0
gynoecium	0.341084	Cp_zihui01330	76.9592	105.951	67.682	82.0416	74.9678	29.4977	84.2159	61.8671	63.3698	87.7132
gynoecium	0.570222	Cp_zihui01331	14.66	30.2494	11.5096	7.07811	22.2316	2.59469	11.3843	21.5995	11.2861	14.6606
pulp	0.582749	Cp_zihui01332	7.70992	23.8712	11.2188	28.4019	19.4342	14.1314	16.1859	12.1501	8.03032	37.583
pulp	0.806136	Cp_zihui01333	8.44097	13.458	7.89381	0.598723	4.53419	1.79713	3.05189	5.45228	1.70613	26.8992
callus	0.515377	Cp_zihui01334	6.83694	16.6916	8.34479	24.1632	12.4272	13.5328	10.9251	9.99354	4.96074	21.6778
gynoecium	0.546027	Cp_zihui01335	39.2379	97.5906	36.2464	44.3375	75.8774	10.1907	32.4608	80.4157	28.1121	51.8532
fruit	0.997343	Cp_zihui01336	0	0	0	0	0	25.8046	0	0	0.617134	0
gynoecium	0.670197	Cp_zihui01337	5.89389	20.2785	8.17792	1.1805	13.0131	0.31471	2.15231	15.6279	3.24141	10.5894
gynoecium	0.600819	Cp_zihui01338	2.66848	15.6747	10.9709	0.619855	12.955	0.915745	1.81355	13.7225	1.73238	10.9149
gynoecium	0.858648	Cp_zihui01339	1.8144	31.1111	3.5932	4.96847	18.8392	0.368738	3.28857	3.03465	1.86702	1.80413
cutting	0.996314	Cp_zihui01340	41.1233	0.603896	0	0	0.158954	0	0.209611	0	0.294456	0.0973416
cutting	0.847481	Cp_zihui01341	368.356	69.3271	11.0751	11.8882	12.6011	78.7807	13.6908	15.5634	279.383	13.3224
gynoecium	0.963882	Cp_zihui01342	0	0.279758	0	0	0	0	0	0	0.0909387	0
No_TAU	0	Cp_zihui01343	0	0	0	0	0	0	0	0	0	0
No_TAU	0	Cp_zihui01344	0	0	0	0	0	0	0	0	0	0
gynoecium	1	Cp_zihui01345	0	0.422967	0	0	0	0	0	0	0	0
No_TAU	0	Cp_zihui01346	0	0	0	0	0	0	0	0	0	0
No_TAU	0	Cp_zihui01347	0	0	0	0	0	0	0	0	0	0
Shoot	0.895966	Cp_zihui01348	0	0	0.277973	0	0.296882	0	0	0	0	0
No_TAU	0	Cp_zihui01349	0	0	0	0	0	0	0	0	0	0
Root	0.787858	Cp_zihui01350	0	3.46461	0.468781	0	0	0.62367	5.50191	2.6573	3.29031	0
No_TAU	0	Cp_zihui01351	0	0	0	0	0	0	0	0	0	0
fruit	0.780539	Cp_zihui01352	0.510714	1.51997	0	2.62969	1.40027	13.9542	3.95683	3.98138	10.6228	2.94003
No_TAU	0	Cp_zihui01353	0	0	0	0	0	0	0	0	0	0
gynoecium	1	Cp_zihui01354	0	1.71916	0	0	0	0	0	0	0	0
No_TAU	0	Cp_zihui01355	0	0	0	0	0	0	0	0	0	0
No_TAU	0	Cp_zihui01357	0	0	0	0	0	0	0	0	0	0
gynoecium	0.641841	Cp_zihui01358	5.81592	20.4976	4.88324	0	10.6107	5.1322	11.2254	17.0221	4.77516	6.608
No_TAU	0	Cp_zihui01359	0	0	0	0	0	0	0	0	0	0
Root	0.407456	Cp_zihui01361	8.09664	29.5734	26.0154	20.3035	19.8928	18.8543	33.0758	16.1623	26.2361	11.2552
Root	0.376155	Cp_zihui01362	9.7084	32.5684	28.8767	20.9879	18.9357	8.30696	33.2064	19.7717	25.4738	21.8111
Shoot	0.854981	Cp_zihui01363	0	1.06588	1.22586	0	2.05739	0	0.164428	0	0	0.229077
No_TAU	0	Cp_zihui01364	0	0	0	0	0	0	0	0	0	0
Hypocotyl	0.593594	Cp_zihui01365	15.5891	75.2096	87.3208	52.9894	47.3373	14.7754	44.8364	25.3858	17.8001	25.4662
gynoecium	1	Cp_zihui01366	0	0.292422	0	0	0	0	0	0	0	0
pulp	0.303757	Cp_zihui01367	24.8263	24.3848	29.204	13.671	17.1965	25.3435	20.4175	26.1147	20.423	32.1697
cutting	0.929849	Cp_zihui01368	801.59	28.7617	21.5893	9.57112	8.60957	57.4227	5.39395	4.55202	319.651	50.5425
gynoecium	0.920384	Cp_zihui01369	7.43344	94.3237	11.6452	0	17.0895	0	0.417331	17.2167	0.64488	13.14
Shoot	0.809558	Cp_zihui01370	0.855767	1.52814	1.03567	0	3.7206	0	0	2.40167	0.186278	0.36948
gynoecium	0.757858	Cp_zihui01371	4.0769	6.00221	2.38587	0	4.63766	0	0.0896068	0.766383	0.0629385	1.06112
Sap	0.698788	Cp_zihui01372	82.9024	31.0881	94.4935	1.46355	68.19	24.0928	70.5672	204.398	23.339	157.968
Hypocotyl	1	Cp_zihui01373	0	0	0.131672	0	0	0	0	0	0	0
No_TAU	0	Cp_zihui01374	0	0	0	0	0	0	0	0	0	0
cutting	0.90085	Cp_zihui01375	393.059	48.5808	10.2751	3.94261	15.1728	14.2212	11.9966	28.7003	155.679	62.1781
gynoecium	0.717612	Cp_zihui01376	4.65587	13.1854	4.48213	1.47692	6.01796	2.33102	4.32865	4.08328	2.49142	3.64346
Sap	0.76028	Cp_zihui01377	19.2268	31.1907	20.1709	10.8389	23.148	5.87182	13.0783	67.0531	10.2533	10.8868
Sap	0.703014	Cp_zihui01378	26.8217	32.6229	26.7877	11.4929	36.7951	2.48622	12.9458	67.2621	12.9191	16.9114
gynoecium	0.704455	Cp_zihui01379	5.42366	12.6326	4.99425	0.0650465	7.68924	1.53755	1.40069	5.82134	1.15492	5.51482
Hypocotyl	0.620823	Cp_zihui01380	8.74634	22.3119	30.9006	11.8083	8.2985	9.61435	7.66023	0.536437	19.2356	17.2394
Leaf	0.852643	Cp_zihui01381	63.6533	36.2829	4.17289	1.32564	3.48788	3.15983	5.20785	2.0324	91.0719	1.45787
cutting	0.702025	Cp_zihui01382	47.0557	14.6053	26.1536	10.9062	9.85617	7.26188	36.8885	2.56855	8.53565	9.41688
callus	0.529155	Cp_zihui01383	5.11451	15.7338	6.38451	22.2833	22.2478	3.75621	8.75484	20.992	5.94707	5.49691
Shoot	0.964604	Cp_zihui01384	0.125994	0.421851	0.27724	0.903614	6.14404	0	0	0	0.228547	0
gynoecium	1	Cp_zihui01385	0	0.725086	0	0	0	0	0	0	0	0
Shoot	0.31675	Cp_zihui01386	6.79314	11.4838	7.85856	12.0145	12.5016	6.14146	7.84303	8.51472	6.30616	9.92029
Hypocotyl	0.634226	Cp_zihui01387	5.04547	50.6124	64.0025	35.4896	33.9487	4.41993	37.6014	8.24121	34.1683	1.167
Sap	0.622247	Cp_zihui01388	1.47675	10.2656	2.73884	8.54268	12.4938	3.85151	5.53543	15.0099	3.71198	2.41374
callus	0.809136	Cp_zihui01389	0.63139	12.6057	1.92961	19.9578	10.6753	0.762373	5.26622	0.729205	1.07744	0.605787
No_TAU	0	Cp_zihui01390	0	0	0	0	0	0	0	0	0	0
Sap	0.661208	Cp_zihui01391	56.0515	119.53	79.5559	87.5619	83.9656	47.2325	93.4893	247.582	94.8273	92.6945
No_TAU	0	Cp_zihui01392	0	0	0	0	0	0	0	0	0	0
Shoot	0.639934	Cp_zihui01393	0.379413	4.83939	1.69955	2.06325	6.14606	1.06023	2.77158	2.28173	2.94957	1.87214
Leaf	0.771287	Cp_zihui01394	22.396	19.1043	8.79234	10.1783	11.3902	20.8151	8.48471	8.05024	61.8683	18.1392
cutting	0.922574	Cp_zihui01395	459.488	18.9433	12.159	4.99409	6.31577	2.42421	3.60418	9.84066	257.969	3.93557
cutting	0.922449	Cp_zihui01396	3829.42	1.82722	0.10007	1.20429	2.24443	0.338888	0.563755	19.9484	2646.16	0.392704
callus	1	Cp_zihui01397	0	0	0	0.474663	0	0	0	0	0	0
callus	0.617198	Cp_zihui01398	1.2848	17.446	5.18302	17.5232	11.7002	1.26323	8.40576	6.52891	7.12116	1.43815
gynoecium	0.679156	Cp_zihui01399	1.8227	17.6946	4.32901	8.57112	10.1988	1.80557	7.30738	9.74347	6.1927	1.12422
Hypocotyl	0.596725	Cp_zihui01400	27.0269	6.81581	55.0387	19.283	10.9931	27.5952	51.946	18.9759	17.6774	19.4482
gynoecium	1	Cp_zihui01401	0	0.406048	0	0	0	0	0	0	0	0
Sap	0.406019	Cp_zihui01402	11.2582	24.4282	29.1321	24.0901	24.3547	27.2092	27.1836	40.503	16.9719	31.8939
gynoecium	0.838578	Cp_zihui01403	0	1.68186	0.310869	0.831363	0.774703	0	0.291885	0.0978986	0.136677	0
Shoot	0.777977	Cp_zihui01404	1.02221	4.23743	1.5263	5.39766	10.6387	0.272043	1.35767	0.683045	4.45016	2.31179
gynoecium	1	Cp_zihui01405	0	0.816764	0	0	0	0	0	0	0	0
fruit	0.337663	Cp_zihui01406	35.9673	34.5245	36.2626	37.9243	37.6475	66.6614	44.7634	55.2488	61.5909	53.4416
gynoecium	1	Cp_zihui01407	0	0.617899	0	0	0	0	0	0	0	0
gynoecium	0.449266	Cp_zihui01408	3.27271	13.2819	4.25533	11.4895	10.1384	2.49415	8.75927	9.12287	3.66985	12.6314
No_TAU	0	Cp_zihui01409	0	0	0	0	0	0	0	0	0	0
No_TAU	0	Cp_zihui01410	0	0	0	0	0	0	0	0	0	0
No_TAU	0	Cp_zihui01411	0	0	0	0	0	0	0	0	0	0
gynoecium	1	Cp_zihui01412	0	1.2689	0	0	0	0	0	0	0	0
No_TAU	0	Cp_zihui01413	0	0	0	0	0	0	0	0	0	0
No_TAU	0	Cp_zihui01414	0	0	0	0	0	0	0	0	0	0
No_TAU	0	Cp_zihui01415	0	0	0	0	0	0	0	0	0	0
No_TAU	0	Cp_zihui01416	0	0	0	0	0	0	0	0	0	0
Shoot	0.4905	Cp_zihui01417	9.81033	31.7518	13.5187	19.7274	36.6866	11.788	18.419	21.363	15.4108	26.4374
Shoot	0.913066	Cp_zihui01418	0.177846	0.198487	0	12.7549	17.1362	0	0.183719	0.0924294	0	0
gynoecium	1	Cp_zihui01419	0	0.88089	0	0	0	0	0	0	0	0
No_TAU	0	Cp_zihui01420	0	0	0	0	0	0	0	0	0	0
gynoecium	0.651897	Cp_zihui01421	8.60244	26.601	6.81202	5.62243	19.2186	2.85809	3.80648	24.2193	3.19045	9.00932
Sap	0.714145	Cp_zihui01422	0.67733	8.31535	2.98082	3.73671	2.78563	0.630908	8.74619	13.0247	3.68592	1.94959
Sap	0.646321	Cp_zihui01423	5.18337	19.0903	7.65124	3.90808	10.1004	3.74179	9.43735	23.3244	4.99892	10.1329
cutting	0.775574	Cp_zihui01424	0.519041	0.386187	0.380702	0	0.10165	0	0	0.179835	0	0
gynoecium	0.708769	Cp_zihui01425	4.54779	10.1512	4.54865	0	0.242903	0	1.06772	8.165	0.29998	7.73508
Leaf	0.85277	Cp_zihui01426	41.5131	8.84977	2.6942	10.4217	5.00131	1.1948	0.481842	0.363623	53.6002	0.503467
Hypocotyl	0.58081	Cp_zihui01427	32.385	30.6145	85.0382	35.0239	38.0539	50.1618	38.0507	24.1736	16.8412	55.5199
callus	0.386992	Cp_zihui01428	28.8186	46.9734	28.0934	51.6524	38.9428	16.1061	48.6016	15.6392	31.1707	30.624
pulp	0.685885	Cp_zihui01429	129.606	155.28	250.442	129.842	220.962	491.767	297.418	132.886	149.278	692.416
Hypocotyl	0.904459	Cp_zihui01430	1.85444	0.172472	3.40045	0	0	0	0	0	0.897027	0
gynoecium	0.699597	Cp_zihui01431	0.346386	14.8008	4.46428	10.6467	9.44868	0.276554	9.1245	1.85165	3.53657	0.320471
Hypocotyl	0.830719	Cp_zihui01432	9.08805	1.67577	30.5179	14.6706	9.30921	0.478467	5.77575	0.0410712	4.80222	0.653965
fruit	0.307089	Cp_zihui01433	69.9998	82.565	71.9398	82.6238	66.5251	104.627	100.058	44.1823	46.8531	87.7262
cutting	0.834214	Cp_zihui01434	63.1064	5.8692	7.66089	10.1185	6.75159	8.58739	22.9876	3.28985	15.416	13.4783
Root	0.45032	Cp_zihui01435	52.1967	37.7463	61.6619	71.0174	61.9756	47.7404	114.561	72.116	66.1963	96.0981
Leaf	0.571459	Cp_zihui01436	27.3101	20.8977	14.7535	22.1487	27.671	4.4936	13.7681	15.6808	40.2542	8.53156
Leaf	0.957577	Cp_zihui01437	0	0.0780862	0.0769772	0	0	0	0	0	0.406126	0
callus	0.492938	Cp_zihui01438	22.2823	95.9163	34.8798	112.377	103.339	25.3528	86.5799	40.5608	69.2646	34.666
Sap	0.624548	Cp_zihui01439	140.194	153.391	166.704	164.311	164.735	173.354	216.919	434.303	138.591	149.341
gynoecium	0.480899	Cp_zihui01440	78.0459	184.141	58.751	138.99	98.1433	45.2762	82.2142	123.108	93.3872	142.373
Leaf	0.614837	Cp_zihui01441	10.9598	12.4361	5.03468	12.3072	9.43691	2.87718	9.54898	11.4871	22.7692	4.84059
gynoecium	0.596765	Cp_zihui01442	3.69134	17.1802	3.58599	8.79572	9.11336	2.41416	10.0807	10.0616	9.88712	4.71907
Root	0.23345	Cp_zihui01443	22.118	30.6065	33.0905	28.3187	33.2758	26.0205	38.6308	27.7409	30.4732	34.8676
gynoecium	1	Cp_zihui01444	0	0.29363	0	0	0	0	0	0	0	0
callus	0.785607	Cp_zihui01445	2.3892	8.35981	4.01398	44.1023	18.4759	2.34575	19.578	5.57089	18.7411	5.62238
callus	0.788075	Cp_zihui01446	3.71215	11.299	3.34157	48.6538	22.3385	1.15258	18.6507	7.24934	19.8745	5.18055
Sap	0.821766	Cp_zihui01447	35.391	39.3048	35.2632	53.5969	39.8533	39.106	47.6708	240.464	42.987	52.5567
pulp	0.342763	Cp_zihui01448	20.4811	31.566	24.824	28.9306	32.6173	36.5825	33.2474	32.7323	30.1296	45.8335
Root	0.503338	Cp_zihui01449	9.19454	48.9186	15.9707	30.1916	32.6341	13.9024	49.0846	27.4275	29.7241	11.4425
callus	0.437966	Cp_zihui01450	19.8584	58.8517	34.9238	67.958	55.4645	18.099	56.2402	42.0131	34.5147	23.7871
Shoot	0.737207	Cp_zihui01451	1.66576	3.71817	1.3236	9.39392	10.7654	0.172399	3.25033	1.25048	3.08874	1.59821
pulp	0.411698	Cp_zihui01452	8.30644	15.3442	9.74657	16.0049	14.3762	6.55561	9.67972	12.8446	7.54114	18.9622
gynoecium	0.734999	Cp_zihui01453	0.58694	27.0446	7.88746	25.4649	11.897	1.36678	10.0693	1.22017	2.5096	3.49951
Shoot	0.837071	Cp_zihui01454	0	1.63353	0.805164	0.807474	3.43973	0	1.13399	0	0.663748	0
gynoecium	0.410865	Cp_zihui01455	29.9775	55.6624	48.1589	35.5642	35.5367	19.7685	39.7369	33.7791	37.15	15.4627
pulp	0.443289	Cp_zihui01456	17.1098	17.4984	11.7395	18.1918	17.1439	27.6437	25.3552	25.6742	30.5396	38.1
Hypocotyl	0.354618	Cp_zihui01457	158.444	145.371	332.868	213.7	195.888	222.056	302.373	322.056	141.853	231.7
Leaf	0.853964	Cp_zihui01458	2.03899	7.87907	2.03828	3.33834	2.69218	3.9006	7.73448	9.98161	33.025	3.80218
gynoecium	1	Cp_zihui01459	0	0.0689888	0	0	0	0	0	0	0	0
fruit	0.689639	Cp_zihui01460	66.232	24.1629	18.2173	22.1392	19.8527	123.26	26.4758	57.2761	51.3108	58.6283
callus	0.596692	Cp_zihui01461	3.35763	19.9278	12.4768	40.8498	27.6961	11.3709	37.8664	11.7644	14.3431	9.47244
Leaf	0.832327	Cp_zihui01462	437.042	24.0245	8.3392	10.0357	9.7971	55.3517	7.90823	20.9568	437.55	86.8312
Root	0.479089	Cp_zihui01463	69.8591	215.939	229.509	45.8578	88.0106	99.666	296.063	285.307	122.358	231.495
No_TAU	0	Cp_zihui01464	0	0	0	0	0	0	0	0	0	0
cutting	0.780995	Cp_zihui01465	99.4716	30.2954	2.13323	7.26383	58.283	1.09203	9.40922	0.65617	86.93	0
gynoecium	0.92836	Cp_zihui01466	0	0.0696651	0	0	0	0	0	0	0	0.0449171
cutting	0.626159	Cp_zihui01467	40.4546	13.2592	20.4795	6.78018	7.67196	16.5038	20.234	12.3488	26.3062	12.5286
Leaf	0.569118	Cp_zihui01468	61.8412	38.0792	13.6579	43.024	34.8119	18.3024	36.8981	28.2608	77.75	26.6343
Hypocotyl	0.72516	Cp_zihui01469	4.99936	8.81219	23.0927	5.23155	4.28931	0.332623	17.7066	3.83549	11.3429	0.571028
gynoecium	0.507572	Cp_zihui01470	4.83413	15.396	6.94006	8.52109	10.7372	3.84387	9.31761	9.74308	10.2232	4.07249
gynoecium	0.539136	Cp_zihui01471	3.69691	13.524	4.29334	6.57179	8.14509	5.93054	9.49442	5.71064	7.15306	5.09882
Leaf	0.585386	Cp_zihui01472	64.2812	66.6173	25.7633	79.2003	63.664	21.9544	52.4906	35.9533	119.712	36.7845
Leaf	0.66852	Cp_zihui01473	8.48402	8.07877	2.35496	7.34278	3.74986	2.75502	5.66856	3.64068	15.3048	3.58458
Shoot	0.621936	Cp_zihui01474	8.14143	31.0253	15.3155	30.8818	42.1078	4.47934	17.8228	8.79128	21.9303	4.88712
Shoot	0.741975	Cp_zihui01475	3.78894	17.2878	4.78166	25.4524	33.0859	2.80265	6.67691	5.42486	8.80005	1.81765
cutting	0.914283	Cp_zihui01476	708.849	67.2094	49.3263	40.8329	29.7698	25.9461	32.4746	34.0548	181.323	85.904
Root	0.412676	Cp_zihui01477	27.225	28.4957	33.2813	24.0194	21.8561	29.8204	43.4508	21.4484	19.8715	23.6592
Leaf	0.545297	Cp_zihui01478	6.21923	5.99021	2.95257	4.98206	4.80519	4.44394	7.6127	7.04005	12.4558	6.92749
Leaf	0.43881	Cp_zihui01479	8.57083	5.80766	6.14615	8.3591	8.45256	4.70451	9.32815	10.261	13.8813	8.48027
fruit	0.811384	Cp_zihui01480	0	0.807482	0	0	0.850161	2.6957	1.86851	0	1.04993	0
pulp	0.39531	Cp_zihui01481	243.395	189.005	244.359	142.132	126.852	198.089	319.507	255.436	177.972	348.525
pulp	0.435549	Cp_zihui01482	81.8499	55.0676	40.9327	65.1621	31.6206	27.7237	64.4405	33.1898	63.2149	91.1804
cutting	0.894615	Cp_zihui01483	16.2294	0.348326	0.343379	0.860909	6.96799	0	0.644817	0	6.22752	0
Root	0.406482	Cp_zihui01484	129.096	142.335	205.098	123.584	78.8303	45.8434	226.72	224.574	125.447	136.252
Shoot	0.921716	Cp_zihui01485	11.1227	4.54947	0.864937	53.1374	120.946	0.59667	3.91019	2.05802	8.30276	0.67047
gynoecium	0.828339	Cp_zihui01486	0.185444	7.45079	1.63222	2.96688	2.61486	0.518202	1.62832	0.963778	0.067277	0.934102
callus	0.907061	Cp_zihui01487	0.0739192	2.22745	1.50454	10.8067	3.08348	0.137706	1.7181	0	0.18772	0.106383
gynoecium	0.961005	Cp_zihui01488	0	0.88823	0	0	0.311726	0	0	0	0	0
Shoot	0.852798	Cp_zihui01489	3.82014	0.710584	0.466995	3.16126	12.5937	0.197685	1.20581	0.441196	4.54269	2.13806
gynoecium	1	Cp_zihui01490	0	0.542431	0	0	0	0	0	0	0	0
gynoecium	1	Cp_zihui01491	0	1.48038	0	0	0	0	0	0	0	0
Root	0.400097	Cp_zihui01492	88.2271	147.869	148.438	133.475	108.481	60.7174	205.614	191.29	85.4642	146.173
Shoot	0.810554	Cp_zihui01493	0.795863	0	0	1.75625	2.33794	0	0	0	0.28873	1.14539
callus	0.622121	Cp_zihui01494	10.5147	45.8163	22.391	67.2697	54.0401	4.61745	32.6256	19.6344	24.1592	14.9792
Sap	0.872089	Cp_zihui01495	3.66114	5.2535	13.9255	7.61749	5.777	10.3281	10.1034	62.5189	7.6278	7.67773
cutting	0.338611	Cp_zihui01496	195.105	138.305	128.794	144.252	184.82	91.6135	137.954	144.413	106.335	84.8783
Sap	0.484951	Cp_zihui01497	41.4644	43.5419	66.1589	78.2666	46.1085	24.0265	49.2286	94.8118	45.4093	45.2896
Shoot	0.494336	Cp_zihui01498	7.52134	40.2144	18.1859	41.9121	45.1831	11.948	25.8689	20.7265	17.8949	21.3554
cutting	0.889251	Cp_zihui01499	91.9913	13.3162	8.46728	12.4239	12.3814	5.43659	9.28412	11.7577	11.6367	6.98754
fruit	0.551732	Cp_zihui01500	43.7194	75.3219	92.465	69.3135	93.2684	154.985	47.5746	8.38273	80.3826	114.844
callus	0.729075	Cp_zihui01501	0	0	0.0420632	0.0843677	0.0449245	0	0.0789889	0.0397395	0	0
cutting	0.937039	Cp_zihui01502	4.14232	0.599288	0.464182	0	0.135206	0	0.118864	0	1.02969	0
cutting	0.972377	Cp_zihui01503	83.0288	0.0760797	2.51247	0	0	0	0	0	18.0039	0.049053
cutting	0.404415	Cp_zihui01504	52.7663	42.1432	25.3699	43.4663	41.4915	14.8617	38.6937	3.11944	47.644	26.0514
gynoecium	0.641709	Cp_zihui01505	0	1.21467	0.598712	0.750536	0.639437	0.253442	0.98376	0	0.690979	0
Leaf	0.574745	Cp_zihui01506	0.445238	2.33549	0.636811	1.96504	2.30197	1.2027	1.72477	2.08257	3.61822	1.1534
gynoecium	0.872862	Cp_zihui01507	1.52859	45.0976	5.0453	9.05626	10.5037	0.495243	19.8069	1.31254	3.42378	0.430417
Hypocotyl	0.3598	Cp_zihui01508	13.6584	36.4673	41.9602	24.1702	28.3331	20.4535	22.5207	32.8167	35.5243	27.8219
Hypocotyl	0.309812	Cp_zihui01509	19.4849	31.2412	39.8556	23.1644	33.0537	18.1495	23.672	29.6666	38.3315	30.807
Root	0.858763	Cp_zihui01510	0	0	0	0	0.623452	0	1.09619	0	0.769948	0
Hypocotyl	0.619863	Cp_zihui01511	8.00569	17.4989	18.4199	7.642	5.97212	2.8776	8.04699	3.34925	7.83338	1.79278
Leaf	0.357688	Cp_zihui01512	18.2602	25.3395	13.287	20.5474	14.3044	17.2337	18.2144	26.5371	30.4766	22.4558
Sap	0.322846	Cp_zihui01513	9.49542	14.4511	5.56883	14.5465	12.9096	5.55531	11.9977	15.1718	11.3879	6.55044
gynoecium	0.672218	Cp_zihui01514	0.276822	0.411933	0.304562	0	0	0	0	0	0.368236	0.265597
gynoecium	0.505616	Cp_zihui01515	5.25917	7.23061	1.71909	4.75156	3.00033	1.06494	5.15725	4.75351	5.97278	0.493622
Leaf	0.810254	Cp_zihui01516	12.2049	16.6862	6.96576	6.73325	6.27435	0.568422	5.12197	2.0615	33.1533	0
Root	0.428413	Cp_zihui01517	10.287	37.0647	30.3205	26.4139	18.1688	14.3729	42.6049	37.3249	19.9961	25.2229
Shoot	0.897443	Cp_zihui01518	2.4932	3.09174	1.02864	156.382	194.495	2.96742	5.54454	1.36774	5.15067	1.49507
Leaf	0.519085	Cp_zihui01519	5.50719	16.912	5.79562	12.6247	15.0325	1.05144	14.1696	6.98653	18.813	3.34755
Leaf	0.777013	Cp_zihui01520	32.424	33.4238	12.3235	12.0986	12.5383	0.549124	9.43941	2.75748	57.9172	0.678748
pulp	0.503037	Cp_zihui01521	1.21661	9.73093	5.01945	10.4033	6.19481	8.49918	7.54067	7.16593	9.48949	14.5909
Sap	0.622759	Cp_zihui01522	9.19087	21.88	11.5186	10.3453	14.5448	11.7713	18.2613	36.8263	14.292	13.2273
fruit	0.934192	Cp_zihui01523	0	0	0	0.250894	0	0.42361	0	0	0	0
Sap	0.390229	Cp_zihui01524	31.9338	53.0031	71.2095	20.1223	28.1209	80.4298	74.7425	85.6516	40.4268	70.0623
Leaf	0.470535	Cp_zihui01525	15.2456	16.2564	12.1527	17.3036	12.7796	9.76866	17.028	10.4972	27.2672	18.9015
pulp	0.556525	Cp_zihui01526	4.20801	17.3562	13.9897	17.1083	10.6954	12.9518	14.7891	12.266	17.7553	30.3462
callus	0.869014	Cp_zihui01527	0	0.505155	0.24899	2.49704	1.06371	0	0.233785	0.235235	0.656828	0
callus	0.595656	Cp_zihui01528	3.23464	12.7993	2.01305	13.7352	13.207	0.79128	2.29514	1.81693	13.027	0.79938
gynoecium	0.820972	Cp_zihui01529	0.715382	10.712	3.50902	5.95285	4.76345	0.166588	0.892964	0.0929486	0.994877	0.171594
callus	0.812788	Cp_zihui01530	1.89491	2.96077	0.903413	19.0261	18.7035	0.588347	3.00147	0.393925	2.429	1.18175
callus	0.398366	Cp_zihui01531	30.1001	73.5822	39.457	80.5576	72.5569	21.9021	61.1674	53.4342	47.312	36.684
pulp	0.727708	Cp_zihui01532	6.62452	8.5229	2.12577	4.56829	4.16235	11.7411	2.61375	6.21628	12.4838	24.0995
callus	0.808725	Cp_zihui01533	3.10182	4.37283	8.98067	24.9478	19.7586	0.912391	2.36102	0.509073	1.65835	1.29223
Shoot	0.905441	Cp_zihui01534	0.548871	0	0	0	0.64495	0	0	0	0	0
Leaf	0.49998	Cp_zihui01535	10.6606	16.2627	9.2651	12.6325	11.4148	21.035	24.0126	6.4584	28.8349	18.0205
Root	0.352614	Cp_zihui01536	30.9527	48.7173	46.4974	43.9307	29.8816	64.4392	71.3966	44.7192	44.1254	62.7266
Root	0.426186	Cp_zihui01537	13.6222	28.6988	15.4217	31.2858	18.9645	22.7107	42.2925	35.6548	22.1494	29.9044
Leaf	0.880063	Cp_zihui01538	39.3636	4.65471	2.47475	7.16118	7.46123	0.742045	2.27521	5.33365	65.3851	1.11279
callus	0.612731	Cp_zihui01539	5.71483	19.4041	10.3744	43.8356	34.9965	5.65073	28.0191	7.92782	15.5974	25.101
Hypocotyl	0.726922	Cp_zihui01540	4.30612	36.0441	70.7261	31.6465	11.2944	5.01374	56.2393	23.0989	4.63085	1.54932
Sap	0.484039	Cp_zihui01541	19.2547	33.9924	11.5936	19.7772	18.2648	25.0439	27.3405	42.6115	16.0538	26.5521
callus	0.412226	Cp_zihui01542	139.149	232.384	130.878	333.068	245.459	219.933	205.913	189.418	127.694	271.088
Shoot	0.54853	Cp_zihui01543	0.766071	1.13997	0.421419	2.9584	3.1506	0	1.31894	1.85798	2.5013	1.83752
Root	0.441944	Cp_zihui01544	13.6649	39.686	26.1646	35.7776	26.4363	27.9884	48.3537	24.9154	24.0479	24.1754
gynoecium	0.736404	Cp_zihui01545	6.95039	37.4206	12.5678	14.308	7.48646	4.73564	19.2461	0.735823	17.6974	5.04773
pulp	0.358519	Cp_zihui01546	25.1447	54.0018	37.7847	49.0288	37.9153	34.3799	53.7967	24.9971	25.0861	59.2613
pulp	0.599706	Cp_zihui01547	133.023	33.9431	135.72	60.6849	48.7628	111.198	68.7076	73.7133	68.161	203.715
gynoecium	0.536058	Cp_zihui01548	21.1405	46.1382	31.2389	17.7264	17.0746	12.1747	17.5169	27.6863	23.1882	24.9028
callus	0.685922	Cp_zihui01549	97.3811	75.4356	61.1439	246.589	244.151	5.01336	129.043	0.845674	74.6537	9.36725
Leaf	0.607791	Cp_zihui01550	0.213654	0.953804	0.352597	0.235739	0	0.199011	0.551773	0.555197	1.08516	0.768716
callus	0.429858	Cp_zihui01551	37.6458	46.0459	27.5485	61.999	49.1733	18.3092	32.503	33.1378	27.1386	46.6318
pulp	0.940073	Cp_zihui01552	4.41919	1.09602	3.73656	0	0	3.88763	0.0422695	0	2.28609	28.6788
pulp	0.623822	Cp_zihui01553	16.4867	17.5528	11.6649	16.4256	13.0638	13.9928	20.6446	8.42745	17.432	40.0788
Root	0.438498	Cp_zihui01554	61.5513	95.6849	95.1903	90.5263	56.1106	132.801	181.259	148.549	82.5546	153.03
fruit	0.41383	Cp_zihui01555	13.4928	22.8234	7.77036	13.0265	12.2626	26.9034	21.1252	11.6143	17.3621	22.4526
gynoecium	1	Cp_zihui01556	0	0.199602	0	0	0	0	0	0	0	0
Shoot	0.933637	Cp_zihui01557	0	0.341262	0.112139	23.8416	42.7567	0	0.947613	0	0.147909	0.146688
Leaf	0.343461	Cp_zihui01558	34.6303	19.3971	31.5126	20.8938	13.8689	17.0748	26.1939	26.2216	37.6748	32.8216
cutting	0.586075	Cp_zihui01559	73.8604	19.3959	10.5339	36.1978	19.9483	40.9942	32.955	17.0606	49.7823	48.2857
Leaf	0.438906	Cp_zihui01560	17.8645	19.8537	6.6345	13.8477	8.72439	20.0103	17.4032	7.71745	24.3381	10.8482
gynoecium	0.513553	Cp_zihui01561	20.8946	63.073	45.3495	37.871	31.863	19.3177	45.9275	36.9161	17.6248	20.3707
Root	0.877131	Cp_zihui01562	40.0879	0.986923	34.8625	4.0654	1.03909	0	80.5395	0	8.02029	0
cutting	0.568182	Cp_zihui01563	51.6734	25.5742	15.2281	20.4472	20.3299	6.58949	32.8857	36.8463	31.4116	11.5092
Shoot	0.310432	Cp_zihui01564	23.1927	41.4645	20.9254	42.9895	51.4673	26.5567	49.1759	48.0991	36.8718	30.1362
Root	0.37527	Cp_zihui01565	5.25653	10.316	6.2544	6.89143	5.50002	6.1616	10.7687	7.812	6.27815	6.07756
callus	0.916726	Cp_zihui01566	0.048826	0.272463	2.25619	291.614	196.559	0	19.4187	0	0	0
Leaf	0.733495	Cp_zihui01567	88.9892	48.0124	24.8147	23.3941	29.5357	49.8028	20.1885	19.8027	140.686	32.9022
pulp	0.531364	Cp_zihui01568	17.2393	20.1681	11.1725	33.0312	29.7841	22.2544	22.401	9.25869	28.0569	45.8462
gynoecium	0.957666	Cp_zihui01569	0	0.325956	0.0535545	0	0	0	0	0	0.0706374	0
cutting	0.873994	Cp_zihui01570	0.663219	0.528709	0.05212	0	0	0	0	0	0.103118	0.0681778
gynoecium	0.641277	Cp_zihui01571	6.94282	30.5804	8.01757	24.2679	15.6313	7.10875	13.9335	0.853869	9.99821	11.9751
Leaf	0.482735	Cp_zihui01572	3.52761	12.6753	9.08747	7.49968	10.2617	3.32591	9.44353	1.00611	12.9382	3.4052
Root	0.871431	Cp_zihui01573	49.0117	0.421851	6.75772	0.0347544	0.0370123	0.0586795	51.7364	0.458367	3.08538	0
fruit	0.807742	Cp_zihui01574	0	0.435941	0.214875	0.430983	1.03271	4.9118	1.81577	0.91352	0.141708	3.51346
pulp	0.948218	Cp_zihui01575	0	0	0	0	0	2.80053	0.639444	0	0	7.38138
No_TAU	0	Cp_zihui01576	0	0	0	0	0	0	0	0	0	0
pulp	0.49938	Cp_zihui01577	3.47989	12.989	25.3326	10.7935	8.74599	19.5564	10.0654	21.3007	10.3382	27.211
Leaf	0.88047	Cp_zihui01578	17.1642	45.1347	30.5322	22.8232	34.4479	71.0571	35.3104	31.5648	332.284	69.427
Hypocotyl	0.878063	Cp_zihui01579	0	0.534274	7.98807	0	0.140628	0	7.17056	0.0829316	0.665744	0.172239
Leaf	0.708101	Cp_zihui01580	32.2251	15.1054	11.1198	20.3316	16.8676	15.6086	20.6393	15.2862	62.5571	17.1597
Shoot	0.73349	Cp_zihui01581	0	2.57725	3.17581	12.0117	12.7921	0.768204	7.66765	0.0857247	0.598405	3.79817
Shoot	0.890355	Cp_zihui01582	0.316686	0.201966	0.547519	5.34114	8.37274	0	0.88796	0	0.804233	0.162774
Shoot	0.978621	Cp_zihui01583	0	0.606301	0	1.97803	14.5543	0	0.196416	0	0.0197086	0
pulp	0.969512	Cp_zihui01584	0	9.54611	4.23785	0.843752	0.732167	7.70337	26.7708	0.235514	1.35631	187.419
Sap	0.88323	Cp_zihui01585	4.52294	3.10638	4.4977	9.59702	152.899	1.62037	1.25792	172.5	3.53419	0.250358
Leaf	0.754064	Cp_zihui01586	11.2502	0.54829	5.18883	6.61306	0.259771	0.228802	3.65397	0.357451	13.9731	2.82812
Sap	0.408071	Cp_zihui01587	17.6787	14.9409	19.7322	25.16	19.9078	26.0729	39.304	41.6784	26.4679	32.7714
Leaf	0.75512	Cp_zihui01588	5.92696	17.5259	2.26887	7.70258	10.2672	0.910639	8.06362	12.226	30.0923	1.42899
Sap	0.449037	Cp_zihui01589	30.3984	59.8387	54.117	62.2612	51.8918	54.9578	81.5343	88.0734	21.1446	20.5825
cutting	0.881927	Cp_zihui01590	361.987	36.3044	6.87756	53.007	48.0851	16.929	15.4862	9.6261	173.364	24.9903
gynoecium	0.392149	Cp_zihui01591	6.90515	16.5987	10.5191	9.49433	8.6132	5.44237	12.3459	15.0726	15.7629	6.65063
Hypocotyl	0.801605	Cp_zihui01592	1.09051	2.99588	17.2354	4.07248	6.25916	0.664158	7.10574	2.76838	4.70186	1.11671
No_TAU	0	Cp_zihui01593	0	0	0	0	0	0	0	0	0	0
Root	0.801804	Cp_zihui01594	0	0	1.42377	0	0	0	1.73786	0	0	1.67618
fruit	0.776534	Cp_zihui01595	20.7832	2.20907	4.17392	0.363991	0.484548	37.1811	3.06706	0	16.516	27.1807
Shoot	0.882576	Cp_zihui01596	0	3.07542	0	1.96028	4.94217	0	0.187276	0	0	0
pulp	0.460418	Cp_zihui01597	25.3174	66.1639	52.1621	52.3985	39.0496	51.998	41.5854	30.6743	53.1505	84.9422
Hypocotyl	0.914126	Cp_zihui01598	0.974526	53.4813	241.962	11.6981	9.57553	28.9849	13.3475	0.192111	44.2544	24.4956
gynoecium	0.44533	Cp_zihui01599	15.1748	36.4097	20.0651	28.0079	31.8451	6.6135	27.3728	19.5355	22.3577	10.786
fruit	0.627295	Cp_zihui01600	347.895	93.8748	335.209	103.426	70.239	1207.2	378.803	713.74	890.011	1116.15
gynoecium	0.623148	Cp_zihui01601	1.69533	27.593	14.3933	11.8469	8.4664	5.89545	14.9445	20.1916	8.46715	7.68561
Sap	0.431808	Cp_zihui01602	7.36781	7.91262	10.018	18.0227	12.4146	5.309	18.2379	19.2903	12.8605	6.50219
callus	0.706763	Cp_zihui01603	5.10896	10.2634	5.84576	12.627	7.16391	0.507607	1.02035	1.2745	0.914382	1.22545
gynoecium	0.454414	Cp_zihui01604	6.94446	21.4096	10.5528	15.6659	17.3301	5.50784	14.2765	9.9698	17.1118	7.76785
callus	0.501625	Cp_zihui01605	57.142	49.6859	21.6448	97.1885	77.8531	11.8152	64.2448	55.1069	59.2651	39.1691
callus	0.533628	Cp_zihui01606	34.8853	112.509	29.4791	129.67	116.196	10.3784	90.5042	64.2492	60.489	25.5803
callus	0.678668	Cp_zihui01607	35.8651	34.3093	17.7002	85.8153	39.9758	4.77243	49.1168	28.8647	31.6736	5.89899
Hypocotyl	0.887121	Cp_zihui01608	9.85509	217.083	445.048	9.15685	56.1487	0.120785	141.757	0.673925	17.3356	0
callus	0.449268	Cp_zihui01609	40.3076	46.6068	28.8321	69.5824	41.3185	28.4125	36.8245	48.0619	33.1546	41.3733
gynoecium	0.845546	Cp_zihui01610	0.0586271	1.11233	0.032251	0.388123	0.654452	0	0.181689	0.0609387	0.170154	0
Hypocotyl	0.986621	Cp_zihui01611	0.092274	2.78055	28.9841	0.407248	0	0	0.142981	0	0.066952	0
Root	0.379617	Cp_zihui01612	13.6677	33.0396	10.732	34.6662	30.3877	21.5	36.4984	20.1309	29.1748	10.488
cutting	0.643202	Cp_zihui01613	56.0247	15.2753	8.83424	15.37	16.0112	19.8881	9.64577	7.71391	52.2363	34.9306
Leaf	0.604735	Cp_zihui01614	45.2745	16.3981	4.79317	16.9656	19.4731	26.8943	9.08916	9.32313	49.9571	29.5055
gynoecium	0.754609	Cp_zihui01615	0.0878598	8.33482	0.773313	6.01037	7.43324	0.0409191	3.49429	0.045662	0.0478119	0.474171
gynoecium	0.578594	Cp_zihui01616	2.12036	16.0789	3.27557	12.5309	10.7341	4.13947	7.29126	14.7636	4.09913	2.02742
callus	0.513749	Cp_zihui01617	10.5714	14.9062	5.13455	19.829	12.028	2.44971	18.0587	11.3634	9.0735	3.19125
Root	0.651693	Cp_zihui01618	6.66804	9.36243	10.1761	16.6132	12.132	1.40249	25.6642	6.26022	13.8122	4.02433
Root	0.891046	Cp_zihui01619	13.1417	19.3451	98.0939	67.0002	56.2438	2.11051	282.337	0.765421	17.2211	2.9348
Leaf	0.756926	Cp_zihui01620	6.11246	2.40207	0.64724	10.3697	13.3364	0.534604	3.11268	0.402684	17.6778	1.75525
callus	0.626408	Cp_zihui01621	3.63724	14.0338	11.1762	25.0539	21.0033	1.79078	9.25917	10.3698	6.12649	6.84241
Shoot	0.422008	Cp_zihui01622	1.77516	4.53471	1.95305	5.59303	6.11863	2.71908	4.33993	3.73131	3.52058	3.66183
fruit	0.533857	Cp_zihui01623	31.6883	9.90248	43.0433	12.6945	10.3399	45.7278	14.4284	11.7562	16.9436	41.0445
gynoecium	0.551568	Cp_zihui01624	4.74253	27.8327	7.36664	16.0205	22.4456	5.5272	16.9044	21.1588	12.5009	5.66305
Leaf	0.581382	Cp_zihui01625	28.9046	61.0851	16.2353	48.8083	44.392	26.8921	35.0451	13.353	82.0138	34.2765
gynoecium	0.734761	Cp_zihui01626	0	0.866566	0.640694	0	0.684276	0	0.401045	0.201767	0.140844	0
Shoot	0.433971	Cp_zihui01627	31.9539	63.242	43.6057	81.4683	85.2882	26.428	69.656	38.6322	31.7604	47.734
gynoecium	0.988313	Cp_zihui01628	0	28.9316	0.915362	0.386521	1.36353	0	0.361878	0	0.0158861	0
Hypocotyl	0.943224	Cp_zihui01629	0	0	0.677272	0	0	0	0.0908445	0	0.255231	0
Sap	0.931616	Cp_zihui01630	0	0.286989	0	0.0851174	0	3.06587	0.637526	6.68209	0	0.0370076
callus	0.442169	Cp_zihui01631	2.02867	6.26986	2.06027	8.78127	6.23452	3.77926	5.64215	8.59684	5.09524	4.37942
gynoecium	0.370651	Cp_zihui01632	5.15678	24.0379	17.1246	21.3558	22.2079	4.24296	16.6826	22.4231	15.9145	11.0457
Sap	0.518487	Cp_zihui01633	43.1225	76.4374	45.3855	67.4514	67.3626	23.9821	63.2165	110.771	48.7276	44.3552
gynoecium	0.729092	Cp_zihui01634	4.7595	7.31577	1.7089	0.0786148	0.284656	2.70777	1.97255	0	4.76651	1.55863
Root	0.8937	Cp_zihui01635	0	0.186832	21.4568	23.4116	2.65554	0	49.9338	0	0.0607321	0
Sap	0.594208	Cp_zihui01636	1.29484	4.33537	1.71337	1.15839	1.70655	2.4122	4.21163	7.00231	1.84093	6.90002
Hypocotyl	0.829207	Cp_zihui01637	0	0.127345	4.89592	1.8255	1.34076	0	4.06651	0	0.16558	0
Sap	0.620447	Cp_zihui01638	3.42054	27.3892	14.6649	18.2415	24.7538	1.61834	12.3672	32.0833	5.9683	1.17208
Root	0.99532	Cp_zihui01639	0	0.595129	0	0	0	0	14.1293	0	0	0
gynoecium	0.930167	Cp_zihui01640	0.2479	35.6906	1.22734	2.11981	8.73884	0.0577275	2.49684	6.66733	0.741968	0.133789
Root	0.993991	Cp_zihui01641	0	0.175887	0.693557	1.21721	0.0925918	0	40.2931	0	0	0
Leaf	0.757105	Cp_zihui01642	19.0882	36.4357	10.7411	8.29007	4.42351	2.93908	25.3339	1.12031	51.6825	4.60852
Root	0.969692	Cp_zihui01643	0	0.88089	0.28946	0.145145	0.463724	0	6.52278	0	0	0
gynoecium	0.946827	Cp_zihui01644	0	0.327458	0	0.0809334	0	0	0.0757735	0	0	0
Hypocotyl	0.63516	Cp_zihui01645	42.6541	28.0983	69.1336	39.3723	44.2528	0.581425	9.02744	40.1186	8.0769	14.8227
gynoecium	0.822985	Cp_zihui01646	10.1663	19.0216	14.2116	0.164958	0.35135	0.222813	2.53284	0.0621598	1.21495	1.37705
cutting	0.982339	Cp_zihui01647	140.596	18.562	1.09179	1.02923	0.20989	0	0.369041	0.0206295	1.03684	0.0285633
Leaf	0.622301	Cp_zihui01648	1.55139	3.73992	1.43376	2.94421	2.4063	1.79188	3.04497	4.48292	7.06911	2.63461
Root	0.817073	Cp_zihui01649	3.10539	0.0568164	2.43641	0.252766	0.179458	0.521609	6.70511	0	4.30325	0.183164
callus	0.389441	Cp_zihui01650	10.8313	31.2195	21.3464	34.3457	21.9684	8.15888	30.6479	25.7473	25.8662	12.9449
gynoecium	0.741588	Cp_zihui01651	3.01086	51.27	11.2929	40.1418	36.0759	0.956082	12.0877	2.82136	11.0472	1.80548
gynoecium	0.872217	Cp_zihui01652	0.186895	284.825	145.53	10.5685	16.4159	0	148.71	1.50555	4.64455	0
Sap	0.901204	Cp_zihui01653	1.5353	1.80136	2.03564	12.0969	15.1957	6.8937	4.83932	61.1942	5.11289	4.90071
callus	0.872373	Cp_zihui01654	5.60961	14.6343	17.898	159.92	143.778	0.130629	0	0.0364424	1.60264	0
Root	0.986971	Cp_zihui01655	0	0	0.0774881	0.155421	0.0827591	0	2.69197	0	0	0
callus	0.474156	Cp_zihui01656	20.7451	17.5013	10.723	24.2411	15.8031	3.2459	17.0147	8.29129	15.0127	6.38648
pulp	0.982613	Cp_zihui01657	0	0	2.66492	0.381795	0	12.2479	1.96599	0	0	110.306
gynoecium	0.802292	Cp_zihui01658	77.6058	153.905	12.993	21.7711	79.21	0.409945	5.30414	10.9791	54.1802	11.4011
gynoecium	0.622072	Cp_zihui01659	6.78094	35.3642	3.83481	22.2358	21.4464	9.03158	7.00485	5.50031	31.7738	12.6775
gynoecium	0.820547	Cp_zihui01660	0.401275	9.53275	0	8.83925	5.94449	0	0	0.044689	0.166375	0
fruit	0.954582	Cp_zihui01661	0	16.9129	9.83568	1.50364	4.61183	101.55	0.394178	0	1.74029	6.51144
gynoecium	0.852552	Cp_zihui01662	4.04486	256.061	62.5499	77.5783	103.713	6.13985	42.674	6.00805	36.106	0.988177
gynoecium	1	Cp_zihui01663	0	0.143843	0	0	0	0	0	0	0	0
No_TAU	0	Cp_zihui01664	0	0	0	0	0	0	0	0	0	0
Root	0.456642	Cp_zihui01666	4.00677	12.425	5.22189	11.0004	9.02921	6.65025	13.2853	5.70906	5.53641	5.38911
gynoecium	0.869561	Cp_zihui01667	0.964682	103.358	15.9203	26.6099	40.8077	1.34785	15.6954	2.5068	15.7489	1.73543
gynoecium	0.866878	Cp_zihui01668	2.21297	29.8692	28.7222	0.0381518	0.568826	0	1.17874	0.107823	2.60924	0.348344
pulp	0.524437	Cp_zihui01669	58.7946	56.1962	54.1541	38.8816	31.0446	101.315	45.2016	30.5564	32.8428	104.902
gynoecium	0.582403	Cp_zihui01670	6.41271	16.2949	7.02382	8.7181	13.1867	2.9866	6.18085	5.62406	8.18416	2.92527
gynoecium	0.986308	Cp_zihui01671	0	0.657948	0.0810755	0	0	0	0	0	0	0
gynoecium	1	Cp_zihui01672	0	0.185048	0	0	0	0	0	0	0	0
pulp	0.985939	Cp_zihui01673	0	0.248456	0	0	0	6.42821	0.114985	0	0.0807638	54.3057
Hypocotyl	0.835686	Cp_zihui01674	7.09978	1.91704	16.4414	1.76889	1.2783	0.533322	8.04398	0.119028	1.24632	2.30725
Leaf	0.438045	Cp_zihui01675	2.69302	7.33065	4.40819	8.84167	8.10401	2.20254	10.0591	7.97089	10.7231	2.6232
pulp	0.496771	Cp_zihui01676	74.1222	71.9864	115.496	108.324	90.3074	201.041	147.587	121.308	64.7489	219.675
gynoecium	0.60976	Cp_zihui01677	10.3192	38.6154	18.9222	22.102	29.7493	8.52829	13.6124	10.4106	14.6996	7.28
Shoot	0.848604	Cp_zihui01678	0.254948	0.341445	10.0137	15.2465	27.3214	0	10.9824	0	0.351471	0.0366915
Root	0.71595	Cp_zihui01679	6.54376	12.501	13.0694	11.4807	13.1271	0.713861	44.6393	19.1491	32.1881	5.34514
callus	0.78114	Cp_zihui01680	9.6003	11.148	11.6003	87.5576	80.0416	15.0934	14.1021	7.95999	9.58297	13.3373
callus	0.745518	Cp_zihui01681	0.0675892	0.226301	0	0.298302	0.119131	0	0.0349105	0.210763	0.0245206	0
Shoot	0.619461	Cp_zihui01682	11.7335	28.889	14.2002	78.8157	82.0561	3.51063	74.2316	52.1847	11.1192	6.34525
Root	0.979882	Cp_zihui01683	0	0.167987	0.248402	0	0.0884328	0	3.69284	0	0.163819	0
Root	0.412455	Cp_zihui01684	7.09042	38.49	22.766	40.8196	35.7634	15.68	41.705	28.0511	11.6367	20.2352
callus	0.629884	Cp_zihui01685	30.8589	38.9851	66.7125	128.402	60.9329	58.7917	41.4741	29.0665	44.8504	56.0408
Leaf	0.931637	Cp_zihui01686	0	0.0802014	0	0	0	0	0	0	0.130352	0
cutting	0.869237	Cp_zihui01687	9.14649	0.994288	1.89499	0	0	0.0553222	2.23942	0.216071	5.23593	0.128215
gynoecium	0.437578	Cp_zihui01688	2.49602	31.8302	19.7633	19.0976	26.8533	7.43223	29.5464	23.3499	10.5546	22.0244
Leaf	0.330171	Cp_zihui01689	22.028	35.7742	22.5043	33.3083	23.6912	6.47588	34.5489	27.2705	37.2761	19.1161
cutting	0.798287	Cp_zihui01690	0.409184	0.182669	0	0	0.192324	0	0.338156	0	0.0296895	0
gynoecium	0.895023	Cp_zihui01691	0.160645	3.94437	0.53023	0.841939	0.283149	0.29927	1.07867	0.125234	0.349682	0.0577992
callus	0.451726	Cp_zihui01692	67.0799	80.3637	58.9998	92.8306	70.8063	14.8263	42.2816	38.6047	52.109	32.998
gynoecium	0.629295	Cp_zihui01693	3.6775	26.2012	11.4228	14.837	14.6006	2.69884	13.6992	17.5101	6.75164	2.2186
Hypocotyl	0.42364	Cp_zihui01694	0.792561	1.50373	1.70037	0.699587	1.11756	1.25501	1.26903	0.288334	1.49517	0.399222
gynoecium	0.613156	Cp_zihui01695	3.20898	5.94188	4.1524	2.59515	0.57846	0.985026	1.82698	0	2.32836	5.01189
cutting	0.47128	Cp_zihui01696	54.9996	41.2658	38.6457	23.0871	17.7984	18.59	17.1879	22.3388	42.5284	40.2725
Leaf	0.579117	Cp_zihui01697	20.0334	24.3273	18.5497	11.1863	13.6762	9.33021	14.0026	13.1727	34.8389	7.68941
Leaf	0.654953	Cp_zihui01698	3.20669	10.944	2.60767	5.17903	3.79532	7.74866	4.89685	1.93225	15.5114	7.85886
callus	0.539139	Cp_zihui01699	2.45378	10.8822	3.48115	19.0231	15.2512	2.58634	9.10527	15.4374	14.5947	5.11126
gynoecium	0.43142	Cp_zihui01700	2.44417	12.4773	7.5693	8.41504	9.70634	3.87874	6.56935	10.0445	7.30721	7.91457
callus	0.731148	Cp_zihui01701	27.4711	25.0351	49.0886	71.742	45.8201	1.66009	11.1735	2.55519	7.73664	3.05142
callus	0.929337	Cp_zihui01702	0	9.59439	0.221675	29.6414	5.60317	0	2.22013	0.139619	1.07208	0
Leaf	0.753269	Cp_zihui01703	12.8762	4.76683	4.95827	6.51449	7.69422	3.80288	6.68312	2.04022	25.2708	6.77966
gynoecium	0.887461	Cp_zihui01704	0.477717	13.7289	3.08783	2.02054	2.97043	0.222488	3.08432	0.0413794	1.16985	0.830751
Shoot	0.845557	Cp_zihui01705	0	6.57188	0.708591	5.27892	11.0275	0	1.90091	0	0.86786	0
gynoecium	0.539665	Cp_zihui01706	16.278	45.4181	16.385	35.0136	29.556	11.6944	21.6455	24.1648	19.2871	14.1434
cutting	0.657061	Cp_zihui01707	7.59622	1.10018	3.22175	6.1101	5.55315	0.162037	1.64728	0.150682	4.12322	1.37697
Hypocotyl	0.640224	Cp_zihui01708	42.6483	31.4036	72.7808	22.1586	23.6631	8.42815	40.4659	32.4876	27.2217	7.18596
cutting	0.887181	Cp_zihui01709	0.94558	0	0.520168	0	0	0	0.325601	0	0.114349	0
No_TAU	0	Cp_zihui01710	0	0	0	0	0	0	0	0	0	0
Hypocotyl	0.739475	Cp_zihui01711	1.10318	2.08133	26.3985	11.1143	5.75612	9.10132	13.7431	3.45367	2.10592	13.4384
Leaf	0.870397	Cp_zihui01712	25.3163	6.04062	2.75331	0.0642141	0.307737	0	1.32264	0.0604931	30.7838	0.0418789
gynoecium	0.957444	Cp_zihui01713	0	11.1513	0.741857	1.14979	0.828334	0	1.32978	0	0.0889542	0.13233
Shoot	0.52534	Cp_zihui01714	5.82153	26.6257	11.7005	30.8779	35.9689	10.1717	24.1729	18.7662	16.9235	8.59724
callus	0.582221	Cp_zihui01715	24.2699	53.8215	41.44	103.289	97.777	28.7719	40.2117	37.5126	31.6746	32.8873
callus	0.547014	Cp_zihui01716	18.6399	35.0617	23.9642	60.5446	51.8039	12.0952	31.9121	29.8243	24.5421	18.9893
cutting	0.695109	Cp_zihui01717	220.843	36.6034	19.6708	26.7523	19.9649	144.815	19.6549	20.5464	125.564	192.425
callus	0.927793	Cp_zihui01718	0	0.329993	0	21.8037	13.8395	0	0	0	0	0
callus	0.525234	Cp_zihui01719	4.5506	20.7767	9.26549	24.4202	20.1387	5.50483	18.2845	8.60005	12.9714	4.25267
pulp	0.491969	Cp_zihui01720	56.1725	74.2675	83.7766	88.7759	61.782	114.498	133.081	90.5698	68.1031	168.63
Hypocotyl	0.880472	Cp_zihui01721	15.2631	25.0651	244.213	43.5455	50.1537	1.0155	41.0508	69.6924	2.49178	14.435
callus	0.36653	Cp_zihui01722	9.51073	17.8752	19.0019	19.767	14.3187	9.38182	16.4428	6.45318	8.63795	11.0737
Sap	0.898966	Cp_zihui01723	0.779453	13.415	18.8438	0.0452643	5.85691	3.36268	5.6999	63.5996	5.16441	4.6642
Sap	0.45537	Cp_zihui01724	12.4875	22.8626	25.6253	19.1451	19.4821	22.087	31.5007	42.0265	23.0928	29.7172
callus	0.565684	Cp_zihui01725	31.1978	35.2247	19.6638	68.8954	41.5219	5.16804	32.6508	58.1434	33.3607	12.3702
Hypocotyl	0.685327	Cp_zihui01726	20.478	39.2411	93.1587	23.4348	19.6427	45.22	24.5938	21.6871	43.66	25.8734
Sap	0.510485	Cp_zihui01727	0.685432	7.73483	7.33171	10.1258	8.72534	6.81019	9.71623	13.2201	1.96171	5.1515
Leaf	0.443474	Cp_zihui01728	0.370832	0.827742	0.360917	0.975697	0.737416	0.398558	0.98716	0.222377	1.13836	0.821066
Root	0.959148	Cp_zihui01729	0	0.189321	0.279948	0.623892	0.132885	0	3.44628	0	0.0410274	0
Leaf	0.894472	Cp_zihui01730	20.0944	20.5371	14.354	16.5068	15.0926	5.65629	18.0966	9.08533	136.588	10.3019
cutting	0.852166	Cp_zihui01731	267.05	26.1441	6.24496	9.99077	11.1163	7.63697	7.49235	25.0982	253.418	8.16898
callus	0.417164	Cp_zihui01732	16.8838	17.4506	26.7732	40.2548	28.7669	31.9319	21.3845	32.9625	7.4302	27.5738
Hypocotyl	0.836969	Cp_zihui01733	59.6897	27.1358	179.18	79.5148	27.2188	1.93831	11.9361	40.1858	4.56936	10.7183
Hypocotyl	0.749339	Cp_zihui01734	15.6506	40.213	173.95	55.0285	80.2631	2.78601	37.8676	124.285	22.9134	13.4143
Sap	0.458264	Cp_zihui01735	42.2392	43.3861	67.1874	35.6649	44.6277	61.9506	103.871	104.441	39.5046	70.7839
gynoecium	0.428158	Cp_zihui01736	3.66156	27.9856	15.4749	22.861	21.29	6.86826	26.6077	22.7175	19.7882	4.76084
pulp	0.603361	Cp_zihui01737	15.9173	25.3829	37.3989	26.9349	29.512	3.59254	16.2847	30.0671	20.1334	57.4896
Sap	0.947859	Cp_zihui01738	2.48985	7.87333	4.0112	5.23279	6.19969	3.14749	17.4839	139.63	7.26934	11.8165
pulp	0.632415	Cp_zihui01739	60.4711	13.1409	16.8726	26.5443	14.6895	87.3333	32.21	14.5051	25.2606	87.9699
callus	0.931576	Cp_zihui01740	4.66906	2.84234	1.63448	35.3593	6.98266	0	1.7539	2.20598	0.769948	0.916309
Hypocotyl	0.869136	Cp_zihui01741	0	0	4.0413	1.01322	1.07905	0	0.632417	1.59085	0.444201	0
Root	0.333398	Cp_zihui01742	113.171	130.463	79.8611	138.507	122.568	40.0627	158.423	71.6944	157.368	96.7486
Sap	0.943881	Cp_zihui01743	26.0464	53.0891	111.935	94.0417	118.041	33.2596	43.5177	1042.33	33.4055	13.1111
Hypocotyl	0.786401	Cp_zihui01744	4.05614	29.9049	56.6615	15.7995	36.6849	0	0	0.319399	21.9836	0.176894
Leaf	0.320485	Cp_zihui01745	16.0771	25.997	12.638	27.4651	19.9916	19.7826	30.1256	14.4085	31.1514	24.0252
Sap	0.74831	Cp_zihui01746	7.23512	0	12.7362	15.1677	15.3029	3.23484	37.5196	48.7321	3.98973	15.2024
Root	0.909022	Cp_zihui01747	0.67733	0	7.45205	1.49469	0	0	12.9444	0	0	0.974797
gynoecium	0.881933	Cp_zihui01748	5.36788	19.0335	1.72252	0.431866	0.624182	0	0	0.0290601	12.0496	0
callus	0.693975	Cp_zihui01749	10.0301	25.4707	7.67663	47.475	22.0343	4.33281	24.852	9.59451	11.1801	15.5856
cutting	0.372921	Cp_zihui01750	15.0424	14.952	8.1025	8.29863	9.66631	3.35691	7.52675	9.07999	11.2271	12.6848
fruit	0.681437	Cp_zihui01751	16.2541	31.182	11.938	16.1407	13.9631	66.8209	23.8474	13.4931	25.5634	39.1981
Sap	0.638016	Cp_zihui01752	0.73691	4.44115	1.21613	5.85418	4.80577	0.617764	3.53978	10.0342	9.35701	2.12109
Sap	0.90741	Cp_zihui01753	21.0182	18.3819	33.3342	5.15349	7.5103	73.502	123.163	398.418	12.7086	37.2361
Leaf	0.943054	Cp_zihui01754	90.7982	13.8944	6.0801	12.4249	9.53175	5.59269	7.92396	5.10738	308.148	6.57782
Leaf	0.68562	Cp_zihui01755	195.932	113.377	107.464	146.609	258.881	52.7992	130.354	105.442	442.625	141.511
pulp	0.498811	Cp_zihui01756	42.8824	39.2691	20.1334	14.4718	22.0105	11.4855	26.1652	12.6127	30.7156	48.7166
cutting	0.804305	Cp_zihui01757	44.5699	4.86361	18.2142	3.39633	4.90392	0.816129	4.88283	10.0779	30.3983	0.945732
fruit	0.593598	Cp_zihui01758	18.2343	17.877	28.5406	32.902	35.0396	54.9889	20.5536	8.37714	11.5492	28.0547
gynoecium	0.694517	Cp_zihui01759	7.57965	33.5554	5.74478	14.9142	15.7347	4.39299	11.7884	10.8111	16.8655	4.42398
Sap	0.482839	Cp_zihui01760	226.193	370.667	343.282	259.073	262.943	161.356	454.582	552.898	151.052	344.286
Sap	0.991661	Cp_zihui01761	0.353063	0.827483	1.30128	0.0584336	0.165946	0.0986596	0.401193	53.4696	0.781333	0.025406
Root	0.768808	Cp_zihui01762	2.2355	4.13099	1.16928	0.141525	2.17466	0.238951	6.49259	0.190463	2.88509	0.342825
Sap	0.987529	Cp_zihui01763	16.3635	44.1625	226.842	0.164136	2.62199	394.353	78.8335	8146.57	90.8826	60.1596
callus	0.409085	Cp_zihui01764	9.86422	20.9172	15.3418	25.7749	18.6509	11.9446	20.2409	17.943	8.88151	13.2929
Sap	0.93021	Cp_zihui01765	23.0785	49.3151	105.487	41.1978	39.7956	87.2978	51.2668	730.184	41.0803	20.1174
Sap	0.935883	Cp_zihui01766	30.3787	47.0112	80.8877	39.6228	41.3417	86.5172	56.4471	757.886	41.3025	13.8284
Leaf	0.713926	Cp_zihui01767	0.849951	2.41461	1.31767	2.72816	1.72508	0.0719726	3.19279	4.01574	6.53148	0.500412
Sap	0.762514	Cp_zihui01768	1.36923	3.62933	1.9772	4.81554	3.92171	3.34788	2.74047	14.0542	5.77461	2.4632
Root	0.769769	Cp_zihui01769	0	0.63445	0	0.470425	0	0.794269	1.76173	0	1.54677	0.204533
Sap	0.936982	Cp_zihui01770	5.30447	14.1152	13.5961	14.4913	8.54656	11.3922	16.8696	183.514	15.8994	3.86703
callus	0.720639	Cp_zihui01771	13.5056	31.8955	22.6864	56.6126	32.3061	1.90945	17.3148	0.689369	19.9487	2.08252
Sap	0.66882	Cp_zihui01772	4.82785	12.5201	15.3168	14.247	12.8106	19.5577	24.9544	47.162	19.7377	16.5997
Sap	0.466146	Cp_zihui01773	77.9621	77.4634	78.0906	75.507	58.4645	77.9644	128.579	141.701	43.6828	63.1131
Shoot	0.718594	Cp_zihui01774	0	0.555144	0.27363	0.54883	2.0457	0.463323	1.54152	0	1.08274	0.715867
Sap	0.565906	Cp_zihui01775	24.2475	32.2459	20.0846	25.165	26.9637	24.0568	31.6701	58.084	21.1661	21.3256
Shoot	0.452748	Cp_zihui01776	15.1917	46.1755	46.2231	63.5544	94.4419	74.8076	44.9571	53.8908	36.3154	84.0364
Sap	0.954813	Cp_zihui01777	0	0	0	0.38599	0.205533	0	0	1.45449	0	0
Leaf	0.814923	Cp_zihui01778	29.3578	24.0176	45.2346	24.9941	40.273	21.4377	35.6158	9.20641	151.296	21.8754
Root	0.89684	Cp_zihui01779	0	0.185289	0	0.0915909	0.170697	0	0.514509	0	0.0301153	0
Sap	0.88924	Cp_zihui01780	0.342307	3.18362	1.96674	4.02869	5.63118	0.53141	3.39858	25.6574	5.8643	0.629484
Sap	0.658377	Cp_zihui01781	45.4006	97.5312	40.5645	89.856	99.3122	36.436	103.343	201.977	53.368	55.1882
Hypocotyl	0.770707	Cp_zihui01782	2.90663	10.1027	55.415	15.7147	9.41683	6.03368	26.0369	15.2788	22.054	6.81256
pulp	0.618487	Cp_zihui01783	24.3257	29.157	35.5129	30.8503	11.924	100.555	85.5722	61.1175	32.82	119.942
Leaf	0.870024	Cp_zihui01784	43.9692	11.8431	3.85438	7.03062	6.74163	1.70255	5.27115	2.79706	72.132	1.16913
callus	0.325606	Cp_zihui01785	4.21339	7.28871	5.15712	9.12349	8.02465	3.40134	7.16352	8.7408	6.56013	4.82578
gynoecium	0.830078	Cp_zihui01786	0	2.52393	0.478478	2.20731	0.102205	0	0.449258	0.180818	0.441773	0
Shoot	0.832764	Cp_zihui01787	0	0	0	0.354799	0.566774	0	0.498268	0	0	0
Root	0.914806	Cp_zihui01788	0	0.148038	0.36484	0.146355	0.233794	0	1.1647	0	0	0
Leaf	0.679338	Cp_zihui01789	0.136369	0.0507319	0.0250057	0.0501548	0.106827	0.0846817	0.0704358	0.0944971	0.214383	0
Leaf	0.625432	Cp_zihui01790	26.5508	37.8459	9.12467	32.4808	32.8615	2.42565	22.1935	12.1512	53.9123	6.11054
Shoot	0.533626	Cp_zihui01791	4.71431	17.884	5.08933	15.2629	18.8813	2.08222	12.6894	6.69463	10.5027	4.33203
cutting	0.658633	Cp_zihui01792	98.8795	36.0911	36.6537	40.9983	42.9573	28.3425	27.8075	32.7357	26.4611	31.7405
Leaf	0.556547	Cp_zihui01793	1.86373	8.03905	1.4686	5.08536	5.32696	4.97339	6.71243	5.60222	11.9512	8.62665
pulp	0.88294	Cp_zihui01794	34.1255	7.31396	5.40757	1.71951	1.5495	0.818861	13.5808	1.86908	19.8318	81.8352
pulp	0.85462	Cp_zihui01795	26.7446	64.9293	44.3825	1.03454	4.53817	34.5186	5.39639	1.06741	42.3741	171.953
callus	0.860166	Cp_zihui01796	0	0.252577	0.373485	5.86806	5.40719	0	1.05203	0	0.136839	0.162851
gynoecium	0.749855	Cp_zihui01797	0.236688	17.0382	1.56244	3.72143	6.39675	3.30699	5.56245	14.8842	0.558141	2.12897
Root	0.440527	Cp_zihui01798	16.9218	44.7194	25.8093	50.4709	41.1644	26.8588	59.4135	42.7225	30.377	20.1181
cutting	0.810037	Cp_zihui01800	258.09	39.8098	34.8295	38.1668	42.8097	62.6726	53.5928	74.3472	31.0159	64.0037
gynoecium	0.892804	Cp_zihui01801	0.0700173	1.40658	0.0385168	0	0	0.913059	0.108494	0	0.0254015	0.201534
Leaf	0.453127	Cp_zihui01802	0.495908	0.645706	0.477402	0.364778	0.242798	0.962333	0.448247	0.665804	1.04947	0.862385
Leaf	0.916071	Cp_zihui01803	14.3875	26.9161	39.7097	12.0277	5.94303	0.487793	17.3824	2.19166	157.969	0.277669
Shoot	0.406806	Cp_zihui01804	58.6098	70.8847	42.8388	94.2967	103.441	34.474	63.6809	98.6624	45.3639	43.4351
pulp	0.555171	Cp_zihui01805	21.9689	20.0348	23.6948	20.5925	19.7194	9.14212	13.9738	23.0201	14.2797	41.5706
gynoecium	0.434698	Cp_zihui01806	25.5769	43.4831	36.4453	19.5353	24.6706	8.95132	32.8472	8.22081	37.107	27.8752
gynoecium	0.810702	Cp_zihui01807	3.21061	35.6718	8.40907	12.9802	10.8674	0.937341	10.5439	2.01726	8.0491	3.75857
Hypocotyl	0.627782	Cp_zihui01808	22.0852	15.8128	46.4364	23.1895	13.5662	7.14006	19.0337	26.7439	16.7084	11.2806
cutting	0.735101	Cp_zihui01809	42.8494	9.52294	5.41072	13.6854	7.87518	10.4334	5.16043	3.66051	31.2482	15.1602
Hypocotyl	0.524196	Cp_zihui01810	22.7389	18.1271	58.0765	46.9529	31.4907	9.07735	48.6574	29.7132	26.0447	15.8952
gynoecium	0.458607	Cp_zihui01811	14.8365	31.5815	19.1879	31.1139	28.8635	4.30147	13.3471	22.5705	13.581	6.08045
Leaf	0.656325	Cp_zihui01812	13.5608	9.87474	4.47591	8.38882	6.4522	2.11213	7.94584	2.14898	18.6788	2.81548
Hypocotyl	0.746937	Cp_zihui01813	0.411147	2.16322	2.61715	0.486048	1.38034	0.164129	0.515735	0.244205	0.511405	0.0845304
Leaf	0.586976	Cp_zihui01814	1.09331	5.95742	2.1227	7.69914	5.62996	1.79713	7.4408	12.8014	13.2524	4.72038
Root	0.547433	Cp_zihui01815	11.2357	9.1958	22.2509	22.3148	21.7841	4.18626	33.6595	18.4913	18.207	9.4326
Root	0.557287	Cp_zihui01816	74.1886	184.883	104.22	291.809	173.134	87.8015	356.202	166.488	217.083	119.651
Shoot	0.560993	Cp_zihui01817	5.98156	17.7271	6.29113	16.5167	26.676	3.47865	18.041	16.7596	16.3765	4.2262
Root	0.739295	Cp_zihui01818	1.91144	5.40938	2.62872	12.9177	7.8611	0	17.7004	2.9802	7.42981	0.392985
gynoecium	0.917813	Cp_zihui01819	0	0.266136	0	0	0	0.111059	0	0	0	0.0857968
Root	0.458236	Cp_zihui01820	59.8298	92.6827	65.1103	104.139	65.2474	81.778	147.986	37.2667	76.1891	139.317
gynoecium	0.917035	Cp_zihui01821	0.0444203	27.5641	3.81198	8.47904	3.47103	0	4.63459	0.0923434	0.0483456	0
gynoecium	0.92836	Cp_zihui01822	0	0.133736	0	0	0	0	0	0	0	0.0862274
gynoecium	1	Cp_zihui01823	0	0.140989	0	0	0	0	0	0	0	0
Hypocotyl	0.704723	Cp_zihui01824	278.423	108.22	429.647	97.3083	120.034	22.0905	164.72	118.957	163.209	68.8218
gynoecium	1	Cp_zihui01825	0	0.140989	0	0	0	0	0	0	0	0
gynoecium	0.905764	Cp_zihui01826	1.16824	137.553	50.2876	0.322249	11.4967	20.9473	0.452555	0.758938	27.8665	3.3626
gynoecium	0.917273	Cp_zihui01827	0	13.5824	6.95954	0	0.0807929	0	2.94764	0	0.124722	0
callus	0.589055	Cp_zihui01828	12.0387	37.7885	19.2468	73.7093	41.3015	9.91204	48.1071	40.7802	43.9091	19.5302
Shoot	0.810962	Cp_zihui01829	0.270702	16.1332	9.44116	11.4396	24.9063	0.151289	1.28635	0	1.11957	2.53232
callus	0.788359	Cp_zihui01830	3.65504	11.4289	2.47865	23.9711	14.6802	0.939181	3.28748	0.573148	5.57838	3.03824
callus	0.786694	Cp_zihui01831	4.88845	14.5044	4.32889	32.5598	17.1624	0.555294	5.2962	0.681623	9.08366	6.00577
fruit	0.588191	Cp_zihui01832	12.2552	19.5046	7.26023	12.0417	9.41568	38.0959	22.7353	13.756	15.9953	28.2303
gynoecium	0.443175	Cp_zihui01833	20.8533	36.6743	21.1429	25.8084	32.9919	10.2028	21.5562	27.152	16.68	7.40311
gynoecium	0.870462	Cp_zihui01834	1.08836	153.656	28.8878	60.9435	31.0127	1.01377	51.015	0.565636	1.28325	3.32847
Hypocotyl	0.956509	Cp_zihui01835	2.75547	0.654313	99.7202	11.1585	20.8736	0	1.3021	0.426571	0.638078	1.22343
Hypocotyl	0.47721	Cp_zihui01836	59.5012	19.2216	97.7674	55.7206	96.8716	95.4385	20.8823	3.53991	13.2201	95.6103
cutting	0.839976	Cp_zihui01837	102.882	4.70586	14.033	20.2376	22.7911	1.76738	12.0871	7.12196	51.1684	14.2604
callus	0.627561	Cp_zihui01838	6.69248	33.8133	9.80092	42.1102	34.7503	3.41174	18.1712	12.6437	17.8652	4.00235
Shoot	0.877146	Cp_zihui01839	0.811071	19.1601	31.7899	299.57	335.393	0.125914	17.2458	0.421525	1.56932	0.145909
gynoecium	0.487001	Cp_zihui01840	18.8262	43.9191	16.883	30.2025	35.3716	7.79373	40.1955	2.48003	29.4778	21.5436
gynoecium	0.788051	Cp_zihui01841	1.04949	5.85646	0.769772	2.70193	2.4664	0	1.26483	0	2.91903	0
gynoecium	0.453867	Cp_zihui01842	16.8077	34.8369	11.6235	20.8631	26.4154	11.6859	22.0754	32.9753	17.6832	11.1011
Root	0.851525	Cp_zihui01843	0.131006	0.0731054	24.5749	8.67286	3.23271	0	27.5062	0	0.0712915	0
Root	0.87543	Cp_zihui01844	2.29261	0.438632	2.84665	0.108411	0.346362	0	7.13877	0	1.78229	0.188541
Root	0.936968	Cp_zihui01845	0	0.466467	0.0766403	0.11529	0.12278	0.194657	2.3387	0	0	0.350884
gynoecium	0.783387	Cp_zihui01846	29.6103	53.1387	18.5065	7.51585	6.3298	0.517951	11.5244	0.0361241	29.5539	0
cutting	0.957716	Cp_zihui01847	356.031	23.2456	60.1243	0.653311	1.14595	0.324428	5.90071	0	43.7455	0.350884
cutting	0.864828	Cp_zihui01848	50.058	4.4976	0.0267092	0	1.56893	8.54757	0.401249	2.67477	42.0633	1.11802
fruit	0.607313	Cp_zihui01849	6.61621	16.2275	5.23643	2.69786	5.36216	23.5549	2.06661	1.33192	23.2724	20.4363
gynoecium	1	Cp_zihui01850	0	0.986923	0	0	0	0	0	0	0	0
Leaf	0.910949	Cp_zihui01851	63.1835	30.4204	2.82334	1.37745	2.24117	0.775234	0.573171	0.288364	128.803	1.54715
gynoecium	1	Cp_zihui01852	0	0.63445	0	0	0	0	0	0	0	0
pulp	0.443128	Cp_zihui01853	28.1661	49.963	46.4829	43.1174	27.343	36.4867	38.8751	61.7524	56.9792	77.6492
callus	0.954664	Cp_zihui01854	0	0	1.00645	85.3903	32.2475	0	1.13399	0.190171	0	0.263307
callus	0.46046	Cp_zihui01855	59.7863	92.6589	54.5639	129.014	77.0256	43.0121	92.1188	42.0056	85.0345	80.2697
callus	0.661923	Cp_zihui01856	7.2868	18.053	20.4121	41.3689	27.8731	2.40687	9.18237	35.6413	4.16222	0.855321
pulp	0.462987	Cp_zihui01857	23.5009	12.2771	28.1481	21.1486	11.653	5.58899	15.4528	18.0607	7.34675	29.6241
gynoecium	0.912907	Cp_zihui01858	0	19.205	2.60318	0.830661	2.02201	0.200356	3.55521	0.223579	5.61854	0
cutting	0.937787	Cp_zihui01859	314.872	6.78285	60.0195	1.27728	3.23061	1.34785	5.08233	21.2075	74.23	3.12378
gynoecium	0.425889	Cp_zihui01860	21.729	48.5501	22.7851	37.1589	43.0513	12.8468	40.2783	17.6043	43.5299	11.8752
Hypocotyl	0.80613	Cp_zihui01861	0.38024	1.55602	6.24029	4.09055	2.5691	0.0590299	1.21112	0.263488	0.758708	0
Leaf	0.866041	Cp_zihui01862	14.1201	3.72484	44.6988	1.2747	1.05585	0.597837	20.421	0.266853	80.6583	11.0844
Leaf	0.931784	Cp_zihui01863	54.6776	52.887	87.5616	0.134065	14.8486	2.26356	42.6761	0.505187	425.646	5.77065
cutting	0.583211	Cp_zihui01864	21.9748	6.73973	17.0714	13.6655	9.98691	3.85416	7.27798	2.96413	10.6499	10.22
gynoecium	0.848231	Cp_zihui01865	0	3.0792	0.583744	0	0.249381	0	0.876952	0.110299	2.23285	0.152718
Leaf	0.777743	Cp_zihui01866	99.6765	60.7357	34.646	1.49519	6.06602	6.05075	20.2203	1.94514	117.349	3.90051
gynoecium	0.926604	Cp_zihui01867	6.98125	64.5136	3.37957	0	13.1253	1.04045	1.58659	0.14513	9.72566	6.63119
pulp	0.500694	Cp_zihui01868	63.4765	14.3562	43.9011	113.659	75.6059	54.8224	54.3455	83.0335	31.4286	118.972
gynoecium	0.873594	Cp_zihui01869	0	0.182201	0.0898067	0	0	0	0	0	0	0.117476
gynoecium	0.896716	Cp_zihui01870	0.656998	36.7957	1.60995	0.724908	1.61419	0.890137	2.68392	0	26.0237	0
Leaf	0.635873	Cp_zihui01871	8.13991	6.42189	2.97233	6.2327	7.87445	2.15696	6.85018	9.62787	16.4201	3.53462
Root	0.444513	Cp_zihui01872	5.9129	19.7064	20.1444	31.6756	26.4501	13.5982	35.343	10.8721	18.2854	30.0481
No_TAU	0	Cp_zihui01873	0	0	0	0	0	0	0	0	0	0
Root	0.974701	Cp_zihui01874	1.26831	0.424652	2.93035	2.93875	0.372581	0.708829	51.7524	0.197747	2.66874	0.273798
cutting	0.631532	Cp_zihui01875	67.8002	20.3412	14.7718	14.9483	14.2775	35.9907	13.5559	30.0586	55.2776	25.6182
Hypocotyl	0.835613	Cp_zihui01876	0.407091	0.454338	0.582251	0	0	0	0	0	0	0
gynoecium	0.90202	Cp_zihui01877	0.195038	222.39	0	0.502129	0.458358	58.3163	0.0671593	0.033788	0.0235859	136.511
pulp	0.334771	Cp_zihui01878	50.6196	32.5148	38.2633	28.6794	41.2405	38.246	28.1206	38.0421	48.652	57.5205
gynoecium	0.946393	Cp_zihui01879	20.6924	113.99	0	0	0.155863	1.48263	17.402	1.79236	13.0891	0.381796
callus	0.495547	Cp_zihui01880	1.89585	13.7003	7.509	15.3749	11.5841	0.927107	11.0408	8.10411	12.5179	2.52383
callus	0.488988	Cp_zihui01881	3.2849	12.7237	8.13167	15.2706	9.22406	1.79986	11.777	7.85818	12.3729	3.059
Shoot	0.545118	Cp_zihui01882	12.7631	26.9451	13.5233	21.4011	41.4827	5.32929	15.4253	18.7886	36.0618	19.59
Sap	0.574284	Cp_zihui01883	10.5712	19.0793	21.0347	19.5954	20.762	15.0795	26.8639	40.4046	10.6507	11.1713
gynoecium	0.948578	Cp_zihui01884	0	0.217971	0	0	0	0	0.100876	0	0	0
No_TAU	0	Cp_zihui01885	0	0	0	0	0	0	0	0	0	0
callus	0.671619	Cp_zihui01886	11.6727	8.57213	8.00563	24.8942	18.0801	1.22376	5.11555	10.9249	4.05139	5.92692
gynoecium	1	Cp_zihui01887	0	0.0847953	0	0	0	0	0	0	0	0
gynoecium	1	Cp_zihui01888	0	0.213389	0	0	0	0	0	0	0	0
Root	0.918921	Cp_zihui01889	13.517	15.5088	11.6054	0	4.30478	0	66.2281	0	3.39144	0
pulp	0.886795	Cp_zihui01890	1.21291	1.41254	1.56653	0.436397	0.867531	14.196	0.898863	0.0548146	1.81752	22.0476
Shoot	0.807208	Cp_zihui01891	3.75484	14.6672	7.79073	27.4696	48.0297	4.9041	10.9619	5.81191	5.80422	2.1733
Leaf	0.736683	Cp_zihui01892	4.58964	10.8985	3.70659	11.7443	8.89279	5.09371	11.7017	13.8043	34.6122	11.5944
Sap	0.946326	Cp_zihui01893	0.139625	0	0	0.154057	0	0	0.360589	1.669	0.151963	0
gynoecium	0.763758	Cp_zihui01894	0.551247	13.6118	3.25987	6.4434	4.16984	0.96275	7.68756	2.13078	3.56226	0.173543
Root	0.490278	Cp_zihui01895	4.95619	28.9694	14.6956	32.349	39.1602	17.732	42.5964	22.6255	23.7365	11.1866
Sap	0.679927	Cp_zihui01896	22.3914	12.2421	17.105	5.05121	6.20493	21.4057	24.5823	53.8748	17.0854	29.1266
Sap	0.563161	Cp_zihui01897	38.6189	60.9627	82.5854	123.034	85.3413	14.7453	60.9194	152.701	62.5425	71.6023
Sap	0.607174	Cp_zihui01898	7.95863	11.9401	13.3495	13.4238	11.5747	12.9427	14.3538	33.5305	17.1818	15.8195
callus	0.492787	Cp_zihui01899	20.3271	28.0296	27.4929	55.2826	54.8275	18.5427	26.5515	27.6766	27.3951	21.5176
Hypocotyl	0.609816	Cp_zihui01900	10.6646	30.5196	34.2891	19.1959	23.0241	1.21576	16.0318	6.40286	11.3182	2.03879
Shoot	0.808881	Cp_zihui01901	0.260228	0.19362	0.57261	1.77061	3.6184	0.0807975	0.806461	0.225407	0.566447	1.74773
Hypocotyl	0.773093	Cp_zihui01902	11.9798	26.2421	55.7297	21.1407	16.1971	3.1189	14.3931	3.46108	7.50452	9.77171
cutting	0.946829	Cp_zihui01903	11.0337	0.407757	1.1255	0	0	0	1.28322	0	2.25329	0.210323
callus	0.553648	Cp_zihui01904	4.33784	17.4339	7.36743	25.8404	21.7396	2.93657	18.5609	10.0772	17.0873	4.26428
No_TAU	0	Cp_zihui01905	0	0	0	0	0	0	0	0	0	0
callus	0.444874	Cp_zihui01906	12.7358	20.6288	15.4266	26.7861	25.0072	6.11464	12.922	16.3981	15.2551	9.33869
callus	0.956157	Cp_zihui01907	0	0	0.541618	310.332	106.822	0	14.9172	0.170566	0	0
gynoecium	0.803194	Cp_zihui01908	0.896747	32.5267	2.46652	18.552	19.2304	1.25293	6.25291	2.79631	4.22929	1.93586
Sap	0.837866	Cp_zihui01909	0	0	0	0	0	0	0.385379	0.38777	0.180457	0
gynoecium	1	Cp_zihui01910	0	0.25198	0	0	0	0	0	0	0	0
Shoot	0.749929	Cp_zihui01911	6.42812	20.4976	6.56712	64.1709	64.5632	0.285122	9.32815	20.9992	8.66191	8.37013
gynoecium	1	Cp_zihui01912	0	0.88823	0	0	0	0	0	0	0	0
callus	0.547984	Cp_zihui01913	5.24745	21.4859	8.58777	25.5115	21.0415	4.06299	13.9583	8.89741	13.6592	6.844
Sap	0.646607	Cp_zihui01914	4.81145	16.3929	5.93202	9.75055	15.2422	7.48824	15.6478	28.5619	10.6881	4.88892
Hypocotyl	0.602397	Cp_zihui01915	4.05019	18.5783	30.4794	8.78127	5.80619	2.64083	21.7355	28.101	11.6227	7.75249
callus	0.575237	Cp_zihui01916	18.5328	44.203	32.3114	61.2628	43.3782	1.80979	32.9629	4.4275	26.4602	30.1135
gynoecium	1	Cp_zihui01917	0	0.344944	0	0	0	0	0	0	0	0
Hypocotyl	0.627447	Cp_zihui01918	69.9593	136.421	209.495	32.2957	26.0296	144.591	94.0612	24.9907	60.6738	113.409
Sap	0.872893	Cp_zihui01919	0.46644	12.7541	14.0804	24.1244	18.8748	1.1948	5.69175	73.3307	6.15535	0.545422
gynoecium	0.772973	Cp_zihui01920	0	0.837953	0.330421	0	0.705794	0	0.465364	0.156084	0.0544774	0
callus	0.538193	Cp_zihui01921	0.229686	2.05075	0.88446	2.58496	1.67333	1.24088	0.759266	0.931096	1.91654	1.05779
Sap	0.49228	Cp_zihui01922	25.2828	17.1553	9.42615	16.126	11.9426	8.91928	16.7899	28.1132	11.3969	11.4236
gynoecium	0.862139	Cp_zihui01923	0	20.4853	8.36173	0.158221	0.337001	0.267141	15.2578	0	0.416188	0.619128
cutting	0.988478	Cp_zihui01924	614.869	52.718	0.409952	0	1.14512	1.12132	1.45084	0.268134	3.43149	3.21753
gynoecium	0.901861	Cp_zihui01925	0	1.42433	0.117009	0.704067	0.249936	0	0.109863	0	0.0771663	0
gynoecium	0.806902	Cp_zihui01926	2.28098	93.029	36.2521	1.99699	5.62272	0.23094	79.9348	13.2462	22.073	0.0356818
Root	0.321696	Cp_zihui01927	27.6775	35.1102	24.9628	35.3322	29.5916	28.7034	48.8714	39.3481	43.4044	34.2169
gynoecium	0.55788	Cp_zihui01928	5.45735	38.1472	13.4042	27.3342	18.1692	6.77776	27.9652	19.3811	23.8973	9.40423
Hypocotyl	0.91414	Cp_zihui01929	0	9.66395	21.5752	1.96701	3.29182	0	0.920799	0	0.461969	0.366524
callus	0.698078	Cp_zihui01930	4.47104	11.7786	5.46247	18.184	10.8128	0.33898	9.34476	0.999717	3.65903	2.54392
Hypocotyl	0.839592	Cp_zihui01931	215.95	86.4422	936.421	118.267	73.4259	122.035	314.414	39.7077	198.004	183.64
Sap	0.581396	Cp_zihui01932	26.1089	42.9418	42.2059	96.7835	76.2943	16.4263	67.5458	118.195	32.4874	44.497
Shoot	0.897084	Cp_zihui01933	0	0.146815	0	0	0.231862	0	0.0679456	0	0	0
Leaf	0.920904	Cp_zihui01934	0	0	0	0	0	0	0.0903453	0	0.126914	0
Sap	0.869449	Cp_zihui01935	0.837751	1.86996	38.7114	14.0963	3.19929	144.362	31.1549	249.914	3.3432	56.0637
Root	0.945596	Cp_zihui01936	0	0.500411	7.39957	0.24736	0	0	21.0746	0.233026	0.32533	1.61322
Hypocotyl	0.946061	Cp_zihui01937	0	0	1.79613	0.450322	0	0	0.421611	0	0	0
callus	0.616004	Cp_zihui01938	13.835	12.2895	24.1134	33.9958	17.9571	3.48468	12.3959	9.46469	15.2624	8.68564
Shoot	0.430712	Cp_zihui01939	9.83544	24.5788	20.5051	27.0122	27.6366	5.37732	16.2342	15.0385	17.3755	5.64146
Shoot	0.508662	Cp_zihui01940	12.2631	31.3423	22.4866	35.4375	40.4533	4.20313	18.9746	24.1413	22.2446	7.79296
Shoot	0.333656	Cp_zihui01941	211.472	219.817	211.585	218.598	308.012	192.652	273.106	128.839	122.689	268.417
callus	0.886169	Cp_zihui01942	0	0.366281	0	1.62951	0.9641	0	0.339028	0	0	0
Hypocotyl	0.681094	Cp_zihui01943	651.557	77.1904	652.815	84.5142	130.039	73.053	160.617	199.042	114.711	382.958
Shoot	1	Cp_zihui01944	0	0	0	0	0.217483	0	0	0	0	0
No_TAU	0	Cp_zihui01945	0	0	0	0	0	0	0	0	0	0
fruit	0.708026	Cp_zihui01946	0.530575	2.36861	1.16749	0.292709	0.623452	2.47106	0.548095	0	0.962435	0
No_TAU	0	Cp_zihui01947	0	0	0	0	0	0	0	0	0	0
Sap	1	Cp_zihui01948	0	0	0	0	0	0	0	0.384764	0	0
Sap	0.428837	Cp_zihui01949	11.0292	28.0223	20.4061	33.749	30.7744	13.3784	38.3931	41.5618	19.9292	17.9655
Leaf	0.768609	Cp_zihui01950	9.2934	11.3279	1.69626	8.36387	5.86268	0.319132	4.80013	1.26869	20.8818	0.554716
Root	0.351855	Cp_zihui01951	26.3701	28.9891	31.4786	47.8626	41.2373	21.2058	51.19	26.8844	31.2196	43.3592
cutting	0.891459	Cp_zihui01952	2942.87	15.5551	7.36214	1.70383	3.62905	3.9832	3.96755	1.02891	2825.88	11.6818
Hypocotyl	0.718208	Cp_zihui01953	0.776452	0	1.42377	0.214177	0.228092	0.241079	0.80209	0.134511	0.46948	0.744967
Sap	0.332359	Cp_zihui01954	9.98641	13.2131	12.7023	10.4702	9.01328	7.19746	10.5029	16.0869	13.1066	10.4702
gynoecium	0.494942	Cp_zihui01955	33.7639	83.5116	63.0974	40.3052	29.9068	46.4259	68.5617	14.1885	41.5189	41.8355
Leaf	0.938045	Cp_zihui01956	9.26719	11.6715	4.6554	14.6986	11.4376	6.74379	11.8834	6.05381	166.106	16.2083
Hypocotyl	0.560971	Cp_zihui01957	90.3128	34.0128	128.461	21.9429	16.0343	47.6084	79.1987	111.831	32.4179	74.2229
Hypocotyl	0.599065	Cp_zihui01958	5.63226	35.5292	37.3147	21.379	22.3364	2.50907	18.8144	9.83146	5.66356	12.9517
Hypocotyl	0.797172	Cp_zihui01959	23.1029	32.5558	109.695	32.0889	20.9772	7.28185	30.4951	21.6488	27.7689	4.32406
Hypocotyl	0.517698	Cp_zihui01960	52.2567	14.8597	87.947	31.2591	20.3504	51.7523	60.6524	76.8451	23.2074	50.5699
Root	0.995845	Cp_zihui01961	0	0.25109	0	0	0.0660903	0	8.48288	0	0	0
Root	0.837428	Cp_zihui01962	0	0.164869	0	0	0	0.0687998	0.343354	0.26871	0	0
Leaf	0.97285	Cp_zihui01963	9.29782	4.54791	0.47359	3.41963	1.51742	0	0.148223	0	79.5813	0.0413
callus	0.416217	Cp_zihui01964	14.8177	36.2132	13.3871	45.2887	34.5687	34.0519	28.8821	39.1231	11.1438	25.7615
gynoecium	0.789647	Cp_zihui01965	0.143141	17.0297	5.2285	8.44961	5.75235	3.19993	5.98863	0.535625	2.09797	0.84462
callus	0.406012	Cp_zihui01967	7.68254	14.844	6.49778	18.6221	13.7385	3.9358	12.3259	15.4469	18.3429	6.73757
Leaf	0.552089	Cp_zihui01968	4.70216	12.1582	16.5965	9.55467	10.8446	0.353656	11.1329	8.97065	18.6483	0.861667
cutting	0.91437	Cp_zihui01970	5.27609	0.490703	1.64124	0.0346515	0.0184514	0.0292529	0.0811058	0.0163218	1.73181	0.0225989
Sap	0.483375	Cp_zihui01971	149.178	923.346	368.369	1448.3	1521.29	652.704	1383.3	1576.96	317.066	568.698
Leaf	0.533441	Cp_zihui01972	46.8548	23.1262	25.7257	18.2444	18.9729	11.6977	17.0966	24.491	49.3572	21.043
Sap	0.94576	Cp_zihui01973	0	2.45594	2.09825	7.52681	4.91291	0.683242	12.6542	68.238	2.874	0.105566
gynoecium	0.694288	Cp_zihui01974	0	1.17129	0.192443	0.578985	0.205533	0.325854	0.722762	0.181812	1.01532	0
Hypocotyl	0.6238	Cp_zihui01975	1.13795	3.95117	7.44235	6.25462	4.13525	0.667382	3.04766	0.10952	5.01519	0.879511
gynoecium	0.413325	Cp_zihui01976	19.7594	48.7373	33.7507	41.3388	40.6583	21.6827	25.7245	21.4997	28.5757	24.3469
Sap	0.734069	Cp_zihui01978	25.6012	31.7196	47.5976	49.3716	27.336	41.4723	42.3528	156.694	36.1552	73.4222
Leaf	0.983104	Cp_zihui01979	291.652	111.105	11.6147	1.02599	6.49161	15.4887	18.3075	3.18389	3099.36	12.4379
callus	0.725851	Cp_zihui01980	2.21772	47.7117	14.0427	71.9509	57.5799	3.73589	26.4922	12.9236	6.91584	5.90802
Sap	0.361554	Cp_zihui01981	26.0564	29.5411	26.6696	28.9167	25.0243	23.5274	39.0535	48.2046	33.35	44.8453
Hypocotyl	0.6516	Cp_zihui01982	3.48045	90.7911	119.791	74.4616	63.4176	41.1507	59.1559	12.5413	14.6722	15.9453
Sap	0.596471	Cp_zihui01983	0.657027	7.5947	1.26502	3.78005	5.84543	0.655711	5.6237	9.24398	7.54246	0.607871
Root	0.605553	Cp_zihui01984	77.1395	108.115	125.278	138.701	65.8488	63.3244	276.946	135.039	139.621	130.101
callus	0.72996	Cp_zihui01985	1.74436	47.21	9.116	65.0536	51.755	5.93054	22.5244	9.60962	5.63222	4.58155
Sap	0.754977	Cp_zihui01986	13.0437	19.1311	29.8562	25.9165	19.9074	6.28432	19.2048	74.6986	24.5489	6.83276
Sap	0.831645	Cp_zihui01987	3.84033	62.8826	82.7915	25.269	20.0266	2.95047	68.8601	192.726	24.5493	0.847189
gynoecium	0.922906	Cp_zihui01988	0.595038	64.0854	6.87399	0.328272	10.1384	8.8681	8.45193	2.31937	4.74921	2.14091
callus	0.477425	Cp_zihui01989	14.5397	36.831	8.33024	51.6891	41.7906	18.8256	24.3371	31.6997	50.122	16.6273
Shoot	0.623894	Cp_zihui01990	43.9973	33.6462	2.90682	51.583	54.2806	0.984393	11.2907	8.73014	26.6365	3.96249
Sap	0.779873	Cp_zihui01991	7.79102	38.677	28.3733	41.1323	23.5119	13.502	37.5069	114.156	16.85	18.8153
Root	0.70573	Cp_zihui01992	2.3375	2.2361	18.1399	15.1523	10.8886	0.699845	23.8881	0.130161	12.7203	0.961164
Sap	0.618686	Cp_zihui01993	1.73643	11.3047	5.4925	6.86536	6.71627	0.26957	7.77298	15.6424	11.1292	2.3949
Root	0.535589	Cp_zihui01994	0.234652	0.829306	0.344222	0.668844	0.34466	0.182142	0.909003	0.162603	0.695223	0.337706
gynoecium	0.685344	Cp_zihui01995	0.392857	1.44689	0.756394	0.563504	0.600114	0.402525	0.629035	0	0.47033	0.282695
pulp	0.432422	Cp_zihui01996	54.309	152.649	89.16	217.773	134.43	128.335	240.945	93.2553	130.586	243.029
callus	0.72616	Cp_zihui01997	0.295448	0.494606	5.48529	9.53512	4.73013	0	8.12605	3.91549	0.133982	0.318901
gynoecium	0.627753	Cp_zihui01998	95.3601	220.968	80.7917	73.9527	76.1722	29.7566	168.636	57.2401	112.063	46.3202
Root	0.412249	Cp_zihui01999	110.848	218.287	138.083	265.713	181.99	238.715	344.649	256.445	193.429	219.601
Shoot	0.386289	Cp_zihui02000	21.5547	33.6464	25.3171	50.5986	51.6611	19.3653	44.9467	42.8224	25.2691	21.8248
Shoot	0.932433	Cp_zihui02001	0	0.220678	0	17.508	29.7979	0	0	0	0.0358671	0.35571
gynoecium	0.61551	Cp_zihui02002	25.2837	36.0423	35.7833	18.0698	13.3018	0.963445	19.5296	5.79369	5.00327	0.992393
pulp	0.586148	Cp_zihui02003	46.4327	48.2229	75.5964	61.0646	49.1872	147.827	92.7825	72.2428	61.1066	175.71
Sap	0.663096	Cp_zihui02004	27.9718	32.5561	62.0625	48.4991	47.0328	45.7818	41.9671	142.466	42.621	83.4838
Hypocotyl	0.32221	Cp_zihui02005	40.0473	39.321	56.3558	32.2767	24.2596	30.1635	53.4323	45.4428	38.9568	39.8768
gynoecium	0.655224	Cp_zihui02006	20.6494	76.4358	29.6289	37.9731	45.8995	6.57168	25.242	39.8865	14.9828	16.345
Shoot	0.870875	Cp_zihui02007	2.01946	0.610414	2.36069	1.9961	7.46494	0	0.391151	0	1.29738	0
pulp	0.826822	Cp_zihui02008	7.24726	37.4476	37.6058	27.4299	13.1218	98.5322	29.0464	1.34001	36.5058	184.958
Sap	0.424714	Cp_zihui02009	13.566	21.8837	14.5335	15.6915	12.3574	16.6448	20.2996	25.6986	3.94969	14.1302
gynoecium	0.756659	Cp_zihui02010	0	0.314418	0.309952	0.233131	0	0	0.145512	0	0	0
Hypocotyl	0.772313	Cp_zihui02011	129.821	4.07445	153.594	71.7003	40.6673	0.816129	53.7787	0.303575	9.58903	3.99309
Leaf	0.814728	Cp_zihui02012	32.7896	21.1399	10.9014	18.0894	16.5059	4.4479	12.7843	15.0972	81.2488	3.72251
pulp	0.648792	Cp_zihui02013	14.6957	18.9757	23.9865	18.5956	20.0661	15.0747	20.9459	11.5434	28.8303	54.6412
No_TAU	0	Cp_zihui02014	0	0	0	0	0	0	0	0	0	0
Leaf	0.295542	Cp_zihui02015	21.975	32.5698	14.4096	34.4543	30.9086	12.1176	27.6721	29.5797	35.5087	21.4424
Shoot	0.904271	Cp_zihui02016	0	3.71201	0.261378	5.24255	17.1682	0.663866	2.94499	0	0.0861882	1.88049
pulp	0.800462	Cp_zihui02017	8.5986	212.15	88.4643	123.046	508.659	12.9004	133.679	146.004	105.157	745.422
gynoecium	0.789229	Cp_zihui02018	2.45832	33.0272	4.15907	24.5654	28.9137	0	0.38332	0	2.17074	0
Hypocotyl	0.703584	Cp_zihui02019	11.5777	53.1575	73.5248	23.797	23.4488	12.4678	36.8639	18.8637	11.8564	4.11285
cutting	0.811482	Cp_zihui02020	79.4217	16.059	34.4297	14.5014	14.2832	1.0512	8.37929	24.2919	20.3689	1.38732
callus	0.862438	Cp_zihui02021	0.184015	5.33965	0.708591	12.8927	6.99131	0	0.411863	2.10397	0.222528	0
callus	0.906831	Cp_zihui02022	0	0.248022	0	0.398452	0	0	0.0860882	0	0	0
Root	0.672485	Cp_zihui02023	0	0.807482	0.398007	0.598723	0.637621	0.673925	1.4948	0.37602	0.393723	0.52063
No_TAU	0	Cp_zihui02024	0	0	0	0	0	0	0	0	0	0
gynoecium	0.780735	Cp_zihui02025	11.3973	89.1057	14.7579	8.3191	15.4527	17.367	19.1397	5.9841	78.8796	4.54229
Sap	0.565316	Cp_zihui02026	23.161	46.0337	31.7738	26.5016	29.4413	25.4356	33.7841	70.5509	24.8965	34.9789
Root	0.818619	Cp_zihui02027	0	0.305409	0.0501785	0.251612	0.214367	0	0.989398	0.711097	0.0496385	0.0328191
Root	0.995729	Cp_zihui02028	1.07067	0.39831	0.0785305	1.26009	0.88066	0	109.607	0.111288	0.362532	0.0513626
pulp	0.287503	Cp_zihui02029	23.527	33.749	25.7749	43.7414	34.7909	21.605	34.3961	30.9137	32.7188	43.8547
pulp	0.634781	Cp_zihui02030	11.1374	18.6451	32.5867	43.2791	20.8984	52.7135	23.9452	34.4403	17.2228	77.539
Root	0.435237	Cp_zihui02031	9.41925	22.3947	10.266	19.611	19.6559	8.71306	29.94	21.9009	23.5932	16.6271
[truncated: 19,585 more rows]

## Sheet: Table S9.
Table S9. Primers were used in this study
Name	LP(5’-3’)	RP(5’-3’)	Usage
Cp_zihui06549	GAGAACACGGGGGACTCTAGAATGGCTCCTCTGCAACTTCTGCTCTATC	GCCCTTGCTCACCATGGTACCGAAAACCTCCATTCTTTGTGGAACTGG	The primers were used for heterologous expression of Cp_zihui06549 in tomato.
Cp_zihui06549-1	AGTTCATTTCATTTGGAGAG	CTCGGCGATGAACAATCTTG
Cp_zihui06549-2	ATGGCTCCTCTGCAACTTCTGC	ATGCGAAAAGTCTATCTCCTCC
Slactin	TTGCTTGGAGGAACAGACG	GCAAACAGAACCCCTGAATC
Cp_zihui06549-3	AAGGCACCCGAATCTCATATC	AGTGGTGGAGTTGAAGGTAATC	The primers were used for quantitative real-time PCR (qRT-PCR) analysis.
CpEIF4A	AGGCAGGCAAGAGAAGAT	TTCATACCGAGTAGCGATTC
Cp_Zihui01344	ATAGACAATAACTCCCTC	TTCGGTTACGCAGTAATG	The primers were used for polymerase chain reaction (PCR) verification.
Cp_Zihui01371	TGTGCAATGAGAAAATGC	TCAGGCATGTAGCTGCAT
Cp_Zihui05844	ATGCTAGCCAAAAAAGTA	CTAAGAACTCTTCTTGGA
Novel_gene_1	ATGGATCCCCGGGTGAAT	GAACAGATGAGATTACAA
Novel_gene_97	ATGAAAACGCTTGGGTGG	CACACATCTATCCAACTG
